# Supplementary material for: Food Provisioning and Parental Status in Songbirds: Can Occupancy Models Be Used to Estimate Nesting Performance?
Source: PLoS One. 2014 Jul 7;9(7):e101765. doi: 10.1371/journal.pone.0101765 (PMC4084988; doi:10.1371/journal.pone.0101765)
Supplement: Table S2 — Observations made during the successive visits at site ( n = 393) and pair ( n = 2331) levels in 2009–2011, and corresponding site (mean Julian day of visits) and visit covariates (hourly ambient temperature and rainfall, time of day). “1” indicates observation of food provisioning and “0” indicates adult(s) observed without food. All covariates were standardized during the modeling process. (XLS) [file pone.0101765.s002.xls]

## Sheet: site level
						Site covariate	Visit covariates
site	year	visit 1	visit 2	visit 3	visit 4	Mean Julian day of visits	Hourly temperature visit 1 (°C)	Hourly temperature visit 2	Hourly temperature visit 3	Hourly temperature visit 4	Hourly rainfall (mm) visit 1	Hourly rainfall visit 2	Hourly rainfall visit 3	Hourly rainfall visit 4	minutes since 0500 visit 1	minutes since 0500 visit 2	minutes since 0500 visit 3	minutes since 0500 visit 4
C001	2009	1	0	0	NA	176.333	16.5	17.8	14.9	NA	0	10.6	4.2	NA	138	256	134	NA
C004	2009	0	0	0	NA	166.667	10.4	11.6	13.4	NA	3.8	0.2	0	NA	317	101	253	NA
C007	2009	0	0	0	NA	194.667	11.1	9.2	9.5	NA	0.4	1.4	0	NA	204	126	180	NA
C021	2009	0	0	0	NA	171.667	13.1	15.3	14.3	NA	0	1	0	NA	279	91	269	NA
C023	2009	0	0	0	NA	194.667	11.1	9.2	9.5	NA	0.4	1.4	0	NA	285	85	259	NA
C026	2009	0	1	1	NA	191	11.9	13.8	14.3	NA	0.4	0	11.4	NA	248	191	206	NA
C027	2009	1	0	0	NA	176.333	16.5	17.8	14.9	NA	0	10.6	4.2	NA	89	77	91	NA
C035	2009	0	1	0	NA	187.333	13.1	11.5	9.3	NA	0.4	4.4	0.4	NA	294	123	257	NA
C039	2009	0	0	0	NA	181	16.3	16.9	16.4	NA	7.8	4.6	13	NA	183	213	157	NA
C041	2009	1	1	0	NA	187.333	13.1	11.5	9.3	NA	0.4	4.4	0.4	NA	202	191	191	NA
C042	2009	0	0	0	NA	176.333	16.5	17.8	14.9	NA	0	10.6	4.2	NA	280	219	271	NA
C044	2009	0	1	0	NA	176.333	16.5	17.8	14.9	NA	0	10.6	4.2	NA	246	179	227	NA
C046	2009	1	0	0	NA	187.333	13.1	11.5	9.3	NA	0.4	4.4	0.4	NA	137	259	128	NA
C047	2009	0	0	1	NA	176.333	16.5	17.8	14.9	NA	0	10.6	4.2	NA	217	150	197	NA
C048	2009	0	0	0	NA	171.667	13.1	15.3	14.3	NA	0	1	0	NA	201	156	168	NA
C050	2009	0	0	1	NA	187.333	13.1	11.5	9.3	NA	0.4	4.4	0.4	NA	172	224	156	NA
C052	2009	0	0	0	NA	161	6.1	4.8	10.4	NA	0	5	0	NA	291	159	245	NA
C060	2009	1	0	0	NA	187.333	13.1	11.5	9.3	NA	0.4	4.4	0.4	NA	101	292	96	NA
C065	2009	0	0	0	NA	161	6.1	4.8	10.4	NA	0	5	0	NA	323	372	268	NA
C066	2009	0	0	0	NA	194.667	11.1	9.2	9.5	NA	0.4	1.4	0	NA	88	252	75	NA
C068	2009	1	0	0	NA	166.667	10.4	11.6	13.4	NA	3.8	0.2	0	NA	203	197	147	NA
C069	2009	0	0	0	NA	187.333	13.1	11.5	9.3	NA	0.4	4.4	0.4	NA	227	160	221	NA
C073	2009	0	0	0	NA	198.667	10.2	16.8	14	NA	0.8	4.4	0.2	NA	118	259	84	NA
C074	2009	0	1	0	NA	166.667	10.4	11.6	13.4	NA	3.8	0.2	0	NA	244	159	180	NA
C082	2009	0	0	0	NA	181	16.3	16.9	16.4	NA	7.8	4.6	13	NA	118	272	99	NA
C086	2009	1	0	0	NA	191	11.9	13.8	14.3	NA	0.4	0	11.4	NA	197	152	161	NA
C098	2009	0	1	0	NA	198.667	10.2	16.8	14	NA	0.8	4.4	0.2	NA	224	161	183	NA
C100	2009	0	0	0	NA	181	16.3	16.9	16.4	NA	7.8	4.6	13	NA	215	189	189	NA
C108	2009	1	1	0	NA	198.667	10.2	16.8	14	NA	0.8	4.4	0.2	NA	259	132	215	NA
C109	2009	0	0	0	NA	176.333	16.5	17.8	14.9	NA	0	10.6	4.2	NA	189	118	169	NA
C122	2009	1	0	1	NA	166.667	10.4	11.6	13.4	NA	3.8	0.2	0	NA	167	225	122	NA
C123	2009	1	1	0	NA	191	11.9	13.8	14.3	NA	0.4	0	11.4	NA	92	226	116	NA
C124	2009	0	0	0	NA	198.667	10.2	16.8	14	NA	0.8	4.4	0.2	NA	194	190	152	NA
C136	2009	0	0	0	NA	166.667	10.4	11.6	13.4	NA	3.8	0.2	0	NA	101	289	81	NA
C140	2009	0	1	0	NA	191	11.9	13.8	14.3	NA	0.4	0	11.4	NA	313	78	261	NA
C141	2009	1	0	0	NA	166.667	10.4	11.6	13.4	NA	3.8	0.2	0	NA	286	129	209	NA
C143	2009	0	0	0	NA	171.667	13.1	15.3	14.3	NA	0	1	0	NA	254	118	240	NA
C144	2009	1	1	1	NA	194.667	11.1	9.2	9.5	NA	0.4	1.4	0	NA	251	213	217	NA
C145	2009	0	0	0	NA	161	6.1	4.8	10.4	NA	0	5	0	NA	110	331	84	NA
C146	2009	0	0	0	NA	187.333	13.1	11.5	9.3	NA	0.4	4.4	0.4	NA	265	93	287	NA
C148	2009	0	0	0	NA	191	11.9	13.8	14.3	NA	0.4	0	11.4	NA	144	259	79	NA
C149	2009	0	0	0	NA	171.667	13.1	15.3	14.3	NA	0	1	0	NA	123	229	119	NA
C154	2009	0	0	0	NA	171.667	13.1	15.3	14.3	NA	0	1	0	NA	167	184	200	NA
C162	2009	0	1	1	NA	198.667	10.2	16.8	14	NA	0.8	4.4	0.2	NA	294	89	240	NA
C164	2009	0	1	0	NA	166.667	10.4	11.6	13.4	NA	3.8	0.2	0	NA	133	258	91	NA
C166	2009	1	0	0	NA	194.667	11.1	9.2	9.5	NA	0.4	1.4	0	NA	152	169	114	NA
C177	2009	0	0	0	NA	161	6.1	4.8	10.4	NA	0	5	0	NA	205	403	160	NA
C182	2009	0	0	0	NA	198.667	10.2	16.8	14	NA	0.8	4.4	0.2	NA	153	222	121	NA
C191	2009	0	0	0	NA	181	16.3	16.9	16.4	NA	7.8	4.6	13	NA	249	149	219	NA
C194	2009	0	0	0	NA	161	6.1	4.8	10.4	NA	0	5	0	NA	252	205	213	NA
C198	2009	0	0	0	NA	161	6.1	4.8	10.4	NA	0	5	0	NA	149	373	121	NA
C207	2009	0	0	0	NA	171.667	13.1	15.3	14.3	NA	0	1	0	NA	89	260	80	NA
C208	2009	0	0	0	NA	191	11.9	13.8	14.3	NA	0.4	0	11.4	NA	284	110	234	NA
C211	2009	0	0	0	NA	181	16.3	16.9	16.4	NA	7.8	4.6	13	NA	150	247	127	NA
C242	2009	0	1	1	NA	156.333	6.3	8	5.4	NA	0.2	0	0.2	NA	90	289	74	NA
C243	2009	0	0	0	NA	156.333	6.3	8	5.4	NA	0.2	0	0.2	NA	130	314	106	NA
C244	2009	1	0	1	NA	156.333	6.3	8	5.4	NA	0.2	0	0.2	NA	161	344	135	NA
C245	2009	0	0	0	NA	156.333	6.3	8	5.4	NA	0.2	0	0.2	NA	214	254	173	NA
C246	2009	0	0	0	NA	156.333	6.3	8	5.4	NA	0.2	0	0.2	NA	323	153	267	NA
C247	2009	0	0	0	NA	156.333	6.3	8	5.4	NA	0.2	0	0.2	NA	246	217	203	NA
C248	2009	0	0	0	NA	156.333	6.3	8	5.4	NA	0.2	0	0.2	NA	278	202	233	NA
C249	2009	0	0	0	NA	156.333	6.3	8	5.4	NA	0.2	0	0.2	NA	407	127	294	NA
C250	2009	0	0	0	NA	156.333	6.3	8	5.4	NA	0.2	0	0.2	NA	387	89	328	NA
J072	2009	0	0	1	NA	187.333	13.1	11.5	9.3	NA	0.4	4.4	0.4	NA	112	318	95	NA
J073	2009	0	0	0	NA	187.333	13.1	11.5	9.3	NA	0.4	4.4	0.4	NA	153	267	142	NA
J074	2009	0	0	0	NA	187.333	13.1	11.5	9.3	NA	0.4	4.4	0.4	NA	197	213	187	NA
J075	2009	0	0	1	NA	187.333	13.1	11.5	9.3	NA	0.4	4.4	0.4	NA	256	156	226	NA
J076	2009	0	0	0	NA	187.333	13.1	11.5	9.3	NA	0.4	4.4	0.4	NA	298	97	279	NA
J101	2009	0	0	0	NA	181	16.3	16.9	16.4	NA	7.8	4.6	13	NA	308	133	260	NA
J102	2009	0	0	1	NA	181	16.3	16.9	16.4	NA	7.8	4.6	13	NA	264	173	216	NA
J103	2009	0	1	0	NA	181	16.3	16.9	16.4	NA	7.8	4.6	13	NA	212	225	173	NA
J104	2009	0	0	0	NA	181	16.3	16.9	16.4	NA	7.8	4.6	13	NA	178	270	137	NA
J105	2009	0	0	0	NA	181	16.3	16.9	16.4	NA	7.8	4.6	13	NA	141	317	103	NA
J241	2009	0	0	0	NA	161	6.1	4.8	10.4	NA	0	5	0	NA	163	337	101	NA
J242	2009	0	0	0	NA	161	6.1	4.8	10.4	NA	0	5	0	NA	162	281	152	NA
J243	2009	0	0	0	NA	161	6.1	4.8	10.4	NA	0	5	0	NA	221	242	198	NA
J244	2009	1	0	0	NA	161	6.1	4.8	10.4	NA	0	5	0	NA	273	201	250	NA
J245	2009	0	0	0	NA	161	6.1	4.8	10.4	NA	0	5	0	NA	322	159	308	NA
J246	2009	0	0	0	NA	161	6.1	4.8	10.4	NA	0	5	0	NA	374	109	335	NA
J255	2009	0	0	0	NA	198.667	10.2	16.8	14	NA	0.8	4.4	0.2	NA	111	298	104	NA
J265	2009	1	0	0	NA	198.667	10.2	16.8	14	NA	0.8	4.4	0.2	NA	322	117	300	NA
J266	2009	0	0	0	NA	198.667	10.2	16.8	14	NA	0.8	4.4	0.2	NA	264	176	247	NA
J267	2009	0	0	0	NA	198.667	10.2	16.8	14	NA	0.8	4.4	0.2	NA	209	256	194	NA
J268	2009	1	0	1	NA	198.667	10.2	16.8	14	NA	0.8	4.4	0.2	NA	158	298	151	NA
J281	2009	0	0	0	NA	166.667	10.4	11.6	13.4	NA	3.8	0.2	0	NA	102	262	266	NA
J282	2009	0	1	0	NA	166.667	10.4	11.6	13.4	NA	3.8	0.2	0	NA	180	231	101	NA
J283	2009	0	0	0	NA	166.667	10.4	11.6	13.4	NA	3.8	0.2	0	NA	226	185	130	NA
J284	2009	0	0	1	NA	166.667	10.4	11.6	13.4	NA	3.8	0.2	0	NA	282	140	189	NA
J285	2009	0	0	0	NA	166.667	10.4	11.6	13.4	NA	3.8	0.2	0	NA	322	93	225	NA
J352	2009	0	0	0	NA	176.333	16.5	17.8	14.9	NA	0	10.6	4.2	NA	330	75	305	NA
J353	2009	0	0	0	NA	176.333	16.5	17.8	14.9	NA	0	10.6	4.2	NA	359	138	266	NA
J354	2009	0	0	0	NA	176.333	16.5	17.8	14.9	NA	0	10.6	4.2	NA	319	189	222	NA
J355	2009	0	0	0	NA	176.333	16.5	17.8	14.9	NA	0	10.6	4.2	NA	277	229	180	NA
J356	2009	0	0	0	NA	176.333	16.5	17.8	14.9	NA	0	10.6	4.2	NA	237	276	133	NA
J357	2009	0	0	0	NA	176.333	16.5	17.8	14.9	NA	0	10.6	4.2	NA	186	299	87	NA
J475	2009	0	0	0	NA	153	7.7	5.9	5.8	NA	0.2	0.2	0.2	NA	136	269	86	NA
J483	2009	0	0	0	NA	151.667	7.5	5.9	5.8	NA	1.4	0.2	0.2	NA	321	81	200	NA
J484	2009	0	0	0	NA	151.667	7.5	5.9	5.8	NA	1.4	0.2	0.2	NA	373	115	169	NA
J486	2009	0	0	0	NA	153	7.7	5.9	5.8	NA	0.2	0.2	0.2	NA	372	175	275	NA
J487	2009	0	0	0	NA	153	7.7	5.9	5.8	NA	0.2	0.2	0.2	NA	333	211	251	NA
J488	2009	0	0	0	NA	153	7.7	5.9	5.8	NA	0.2	0.2	0.2	NA	197	312	125	NA
J533	2009	0	0	0	NA	191	11.9	13.8	14.3	NA	0.4	0	11.4	NA	295	77	245	NA
J534	2009	0	0	0	NA	191	11.9	13.8	14.3	NA	0.4	0	11.4	NA	254	124	192	NA
J535	2009	1	1	0	NA	191	11.9	13.8	14.3	NA	0.4	0	11.4	NA	203	168	154	NA
J536	2009	0	0	0	NA	191	11.9	13.8	14.3	NA	0.4	0	11.4	NA	156	217	111	NA
J537	2009	0	0	0	NA	191	11.9	13.8	14.3	NA	0.4	0	11.4	NA	91	257	75	NA
J581	2009	0	0	0	NA	194.667	11.1	9.2	9.5	NA	0.4	1.4	0	NA	76	302	71	NA
J582	2009	0	0	0	NA	194.667	11.1	9.2	9.5	NA	0.4	1.4	0	NA	111	253	103	NA
J583	2009	0	1	1	NA	194.667	11.1	9.2	9.5	NA	0.4	1.4	0	NA	151	212	140	NA
J584	2009	0	0	0	NA	194.667	11.1	9.2	9.5	NA	0.4	1.4	0	NA	196	166	183	NA
J585	2009	0	0	0	NA	194.667	11.1	9.2	9.5	NA	0.4	1.4	0	NA	244	120	230	NA
J586	2009	0	0	0	NA	194.667	11.1	9.2	9.5	NA	0.4	1.4	0	NA	286	80	267	NA
J592	2009	0	0	0	NA	171.667	13.1	15.3	14.3	NA	0	1	0	NA	235	261	261	NA
J593	2009	0	0	0	NA	171.667	13.1	15.3	14.3	NA	0	1	0	NA	195	165	204	NA
J594	2009	0	0	0	NA	171.667	13.1	15.3	14.3	NA	0	1	0	NA	164	197	165	NA
J595	2009	0	0	0	NA	171.667	13.1	15.3	14.3	NA	0	1	0	NA	124	244	148	NA
J596	2009	0	0	0	NA	171.667	13.1	15.3	14.3	NA	0	1	0	NA	84	283	93	NA
C002	2010	0	0	0	0	159.5	9.4	7.2	8.9	10.7	0.4	0.6	0	0	135	91	118	62
C006	2010	1	1	0	0	192.5	16.5	16.3	17.3	17.4	0	0	0.7	3.5	263	219	241	258
C008	2010	0	0	0	0	150.5	15.2	9	6.9	13.9	0	0	8.8	1.4	63	57	259	156
C010	2010	1	0	0	0	184	7.7	10.5	19.3	20.2	4.9	0	0	1.1	88	99	102	116
C012	2010	0	0	0	1	188.5	22.1	22.5	22.5	22.4	0	0	0	46.7	231	202	204	191
C013	2010	0	1	0	1	178.75	11.2	8.4	9.9	6.9	0.6	1.2	6.1	6.3	200	188	92	163
C014	2010	1	1	1	1	184	7.7	10.5	19.3	20.2	4.9	0	0	1.1	169	179	181	187
C016	2010	0	0	0	0	159.5	9.4	7.2	8.9	10.7	0.4	0.6	0	0	219	181	170	143
C017	2010	0	0	0	0	178.75	11.2	8.4	9.9	6.9	0.6	1.2	6.1	6.3	62	39	144	36
C020	2010	0	0	0	0	159.5	9.4	7.2	8.9	10.7	0.4	0.6	0	0	283	258	219	224
C022	2010	0	0	0	0	192.5	16.5	16.3	17.3	17.4	0	0	0.7	3.5	59	55	42	65
C033	2010	0	0	0	0	192.5	16.5	16.3	17.3	17.4	0	0	0.7	3.5	135	109	111	141
C034	2010	0	0	0	0	150.5	15.2	9	6.9	13.9	0	0	8.8	1.4	302	238	54	58
C036	2010	0	0	1	0	188.5	22.1	22.5	22.5	22.4	0	0	0	46.7	197	178	170	165
C037	2010	0	0	0	0	163.75	10.9	12.1	12.5	7.2	0	0	0	0	290	258	250	225
C043	2010	0	0	0	0	159.5	9.4	7.2	8.9	10.7	0.4	0.6	0	0	77	141	142	115
C051	2010	1	0	0	0	178.75	11.2	8.4	9.9	6.9	0.6	1.2	6.1	6.3	93	68	220	64
C055	2010	0	0	0	0	178.75	11.2	8.4	9.9	6.9	0.6	1.2	6.1	6.3	140	103	193	86
C057	2010	0	0	1	1	168.5	10.5	16.2	18.1	18.8	0	1.1	0	0	176	174	172	170
C058	2010	0	0	0	0	155.25	14.7	12.4	11.5	8.9	5.2	0.2	16.8	6.8	130	149	193	59
C063	2010	0	0	0	0	168.5	10.5	16.2	18.1	18.8	0	1.1	0	0	105	105	97	95
C064	2010	0	0	0	0	150.5	15.2	9	6.9	13.9	0	0	8.8	1.4	274	213	81	86
C072	2010	0	0	0	0	192.5	16.5	16.3	17.3	17.4	0	0	0.7	3.5	156	131	133	162
C077	2010	0	1	0	0	184	7.7	10.5	19.3	20.2	4.9	0	0	1.1	63	82	76	94
C079	2010	0	0	0	0	163.75	10.9	12.1	12.5	7.2	0	0	0	0	89	51	54	63
C081	2010	0	1	0	0	192.5	16.5	16.3	17.3	17.4	0	0	0.7	3.5	290	257	265	281
C083	2010	1	1	1	1	184	7.7	10.5	19.3	20.2	4.9	0	0	1.1	139	140	127	135
C084	2010	0	0	0	0	155.25	14.7	12.4	11.5	8.9	5.2	0.2	16.8	6.8	241	209	94	123
C090	2010	0	0	0	0	155.25	14.7	12.4	11.5	8.9	5.2	0.2	16.8	6.8	235	230	65	103
C091	2010	0	0	0	0	168.5	10.5	16.2	18.1	18.8	0	1.1	0	0	230	219	221	253
C094	2010	0	0	0	0	188.5	22.1	22.5	22.5	22.4	0	0	0	46.7	258	229	250	241
C096	2010	0	0	0	0	163.75	10.9	12.1	12.5	7.2	0	0	0	0	116	80	82	265
C097	2010	1	0	0	0	178.75	11.2	8.4	9.9	6.9	0.6	1.2	6.1	6.3	250	231	60	189
C099	2010	0	0	1	0	159.5	9.4	7.2	8.9	10.7	0.4	0.6	0	0	251	235	194	199
C104	2010	0	0	1	0	192.5	16.5	16.3	17.3	17.4	0	0	0.7	3.5	111	85	85	119
C107	2010	0	0	0	0	192.5	16.5	16.3	17.3	17.4	0	0	0.7	3.5	84	68	63	95
C117	2010	0	0	0	0	163.75	10.9	12.1	12.5	7.2	0	0	0	0	263	226	223	198
C121	2010	1	0	0	0	163.75	10.9	12.1	12.5	7.2	0	0	0	0	181	133	143	114
C128	2010	0	0	0	0	168.5	10.5	16.2	18.1	18.8	0	1.1	0	0	54	52	44	45
C130	2010	1	1	1	1	184	7.7	10.5	19.3	20.2	4.9	0	0	1.1	195	203	207	215
C131	2010	0	0	0	0	159.5	9.4	7.2	8.9	10.7	0.4	0.6	0	0	185	203	77	168
C132	2010	1	0	0	1	163.75	10.9	12.1	12.5	7.2	0	0	0	0	209	163	166	140
C133	2010	1	0	0	0	150.5	15.2	9	6.9	13.9	0	0	8.8	1.4	116	80	233	179
C138	2010	1	0	0	0	168.5	10.5	16.2	18.1	18.8	0	1.1	0	0	204	197	194	194
C150	2010	0	0	0	0	184	7.7	10.5	19.3	20.2	4.9	0	0	1.1	222	232	232	235
C151	2010	0	0	0	0	188.5	22.1	22.5	22.5	22.4	0	0	0	46.7	145	136	126	114
C153	2010	0	0	0	0	155.25	14.7	12.4	11.5	8.9	5.2	0.2	16.8	6.8	186	194	115	141
C157	2010	0	0	0	0	159.5	9.4	7.2	8.9	10.7	0.4	0.6	0	0	112	115	49	40
C160	2010	0	0	0	0	155.25	14.7	12.4	11.5	8.9	5.2	0.2	16.8	6.8	264	255	39	166
C161	2010	0	0	0	0	188.5	22.1	22.5	22.5	22.4	0	0	0	46.7	177	164	150	141
C165	2010	0	1	1	0	163.75	10.9	12.1	12.5	7.2	0	0	0	0	153	108	112	90
C167	2010	1	0	0	0	192.5	16.5	16.3	17.3	17.4	0	0	0.7	3.5	187	153	157	187
C170	2010	0	0	0	0	188.5	22.1	22.5	22.5	22.4	0	0	0	46.7	97	94	85	77
C174	2010	0	1	0	0	188.5	22.1	22.5	22.5	22.4	0	0	0	46.7	65	63	50	52
C175	2010	0	1	0	0	155.25	14.7	12.4	11.5	8.9	5.2	0.2	16.8	6.8	71	67	225	128
C178	2010	0	0	0	0	168.5	10.5	16.2	18.1	18.8	0	1.1	0	0	146	148	145	144
C184	2010	0	0	0	0	150.5	15.2	9	6.9	13.9	0	0	8.8	1.4	237	183	112	113
C186	2010	0	0	0	0	150.5	15.2	9	6.9	13.9	0	0	8.8	1.4	171	127	167	229
C190	2010	1	1	1	0	188.5	22.1	22.5	22.5	22.4	0	0	0	46.7	278	249	229	221
C195	2010	1	1	0	0	192.5	16.5	16.3	17.3	17.4	0	0	0.7	3.5	207	175	177	202
C196	2010	0	0	0	0	168.5	10.5	16.2	18.1	18.8	0	1.1	0	0	79	81	69	69
C197	2010	0	0	0	0	192.5	16.5	16.3	17.3	17.4	0	0	0.7	3.5	237	204	215	233
C202	2010	0	0	0	0	150.5	15.2	9	6.9	13.9	0	0	8.8	1.4	122	103	202	201
C213	2010	0	0	0	0	184	7.7	10.5	19.3	20.2	4.9	0	0	1.1	115	120	147	155
C214	2010	0	0	0	0	188.5	22.1	22.5	22.5	22.4	0	0	0	46.7	120	104	105	92
C215	2010	0	0	0	0	163.75	10.9	12.1	12.5	7.2	0	0	0	0	235	189	190	160
C219	2010	1	0	0	0	178.75	11.2	8.4	9.9	6.9	0.6	1.2	6.1	6.3	168	160	117	137
C222	2010	0	0	0	0	159.5	9.4	7.2	8.9	10.7	0.4	0.6	0	0	156	60	97	84
C224	2010	1	1	0	1	178.75	11.2	8.4	9.9	6.9	0.6	1.2	6.1	6.3	138	126	174	110
C225	2010	0	0	0	0	163.75	10.9	12.1	12.5	7.2	0	0	0	0	313	282	271	242
C227	2010	0	1	0	0	184	7.7	10.5	19.3	20.2	4.9	0	0	1.1	288	55	49	61
C229	2010	0	0	0	0	155.25	14.7	12.4	11.5	8.9	5.2	0.2	16.8	6.8	51	41	250	155
C230	2010	0	0	1	0	168.5	10.5	16.2	18.1	18.8	0	1.1	0	0	129	124	123	122
C232	2010	0	0	0	0	168.5	10.5	16.2	18.1	18.8	0	1.1	0	0	256	240	244	248
C233	2010	0	0	0	0	150.5	15.2	9	6.9	13.9	0	0	8.8	1.4	201	160	135	250
C237	2010	0	0	0	0	155.25	14.7	12.4	11.5	8.9	5.2	0.2	16.8	6.8	172	124	172	77
C238	2010	1	0	0	0	184	7.7	10.5	19.3	20.2	4.9	0	0	1.1	253	255	254	260
C240	2010	0	0	0	0	155.25	14.7	12.4	11.5	8.9	5.2	0.2	16.8	6.8	93	95	146	104
J121	2010	0	0	0	0	163.75	10.9	12.1	12.5	7.2	0	0	0	0	302	261	252	276
J122	2010	0	0	0	0	163.75	10.9	12.1	12.5	7.2	0	0	0	0	265	224	223	232
J124	2010	0	0	0	0	163.75	10.9	12.1	12.5	7.2	0	0	0	0	231	187	186	194
J125	2010	0	0	0	0	163.75	10.9	12.1	12.5	7.2	0	0	0	0	190	143	157	161
J126	2010	1	1	1	1	163.75	10.9	12.1	12.5	7.2	0	0	0	0	165	113	122	125
J127	2010	0	0	0	0	163.75	10.9	12.1	12.5	7.2	0	0	0	0	126	70	82	90
J128	2010	0	0	0	0	163.75	10.9	12.1	12.5	7.2	0	0	0	0	93	44	51	55
J141	2010	1	1	0	1	184	7.7	10.5	19.3	20.2	4.9	0	0	1.1	84	75	81	68
J142	2010	1	0	0	0	184	7.7	10.5	19.3	20.2	4.9	0	0	1.1	137	119	123	109
J143	2010	1	1	1	1	184	7.7	10.5	19.3	20.2	4.9	0	0	1.1	180	167	156	146
J144	2010	0	0	0	0	184	7.7	10.5	19.3	20.2	4.9	0	0	1.1	222	207	192	180
J145	2010	0	0	0	0	184	7.7	10.5	19.3	20.2	4.9	0	0	1.1	258	246	225	218
J146	2010	0	1	0	0	184	7.7	10.5	19.3	20.2	4.9	0	0	1.1	316	296	263	255
J291	2010	1	1	0	1	188.5	22.1	22.5	22.5	22.4	0	0	0	46.7	76	70	58	55
J292	2010	0	0	0	0	188.5	22.1	22.5	22.5	22.4	0	0	0	46.7	108	100	92	102
J293	2010	0	0	0	0	188.5	22.1	22.5	22.5	22.4	0	0	0	46.7	138	132	134	138
J294	2010	1	0	0	0	188.5	22.1	22.5	22.5	22.4	0	0	0	46.7	184	166	181	178
J295	2010	1	0	0	1	188.5	22.1	22.5	22.5	22.4	0	0	0	46.7	242	214	229	223
J296	2010	0	0	0	0	188.5	22.1	22.5	22.5	22.4	0	0	0	46.7	287	261	279	257
J301	2010	0	0	0	0	168.5	10.5	16.2	18.1	18.8	0	1.1	0	0	51	48	39	37
J302	2010	1	1	0	1	168.5	10.5	16.2	18.1	18.8	0	1.1	0	0	83	87	83	73
J303	2010	1	0	0	1	168.5	10.5	16.2	18.1	18.8	0	1.1	0	0	116	152	129	105
J304	2010	0	0	0	0	168.5	10.5	16.2	18.1	18.8	0	1.1	0	0	145	183	175	138
J305	2010	0	0	0	1	168.5	10.5	16.2	18.1	18.8	0	1.1	0	0	164	210	202	166
J306	2010	1	0	0	1	168.5	10.5	16.2	18.1	18.8	0	1.1	0	0	210	243	235	198
J307	2010	0	0	0	0	168.5	10.5	16.2	18.1	18.8	0	1.1	0	0	236	278	269	230
J308	2010	1	1	0	0	168.5	10.5	16.2	18.1	18.8	0	1.1	0	0	273	310	305	263
J531	2010	0	1	0	0	192.5	16.5	16.3	17.3	17.4	0	0	0.7	3.5	304	287	277	273
J532	2010	0	0	0	0	192.5	16.5	16.3	17.3	17.4	0	0	0.7	3.5	272	258	241	241
J533	2010	0	0	0	0	192.5	16.5	16.3	17.3	17.4	0	0	0.7	3.5	234	220	205	215
J534	2010	0	0	1	0	192.5	16.5	16.3	17.3	17.4	0	0	0.7	3.5	194	183	165	173
J535	2010	0	0	0	0	192.5	16.5	16.3	17.3	17.4	0	0	0.7	3.5	163	142	123	155
J536	2010	0	0	0	0	192.5	16.5	16.3	17.3	17.4	0	0	0.7	3.5	132	115	97	125
J537	2010	0	0	0	0	192.5	16.5	16.3	17.3	17.4	0	0	0.7	3.5	95	80	67	93
J538	2010	1	1	1	0	192.5	16.5	16.3	17.3	17.4	0	0	0.7	3.5	63	48	38	58
J583	2010	0	1	0	0	178.75	11.2	8.4	9.9	6.9	0.6	1.2	6.1	6.3	337	312	259	223
J584	2010	1	1	0	1	178.75	11.2	8.4	9.9	6.9	0.6	1.2	6.1	6.3	301	270	222	192
J585	2010	0	0	0	0	178.75	11.2	8.4	9.9	6.9	0.6	1.2	6.1	6.3	266	226	182	160
J586	2010	1	0	1	1	178.75	11.2	8.4	9.9	6.9	0.6	1.2	6.1	6.3	179	183	160	135
J587	2010	0	1	0	0	178.75	11.2	8.4	9.9	6.9	0.6	1.2	6.1	6.3	124	139	120	109
J588	2010	0	0	0	0	178.75	11.2	8.4	9.9	6.9	0.6	1.2	6.1	6.3	83	73	78	80
J601	2010	1	0	0	0	172.5	13.4	12.2	12	16.4	0	0	0	0	50	68	50	63
J602	2010	0	0	0	0	172.5	13.4	12.2	12	16.4	0	0	0	0	93	136	84	103
J603	2010	0	1	1	0	172.5	13.4	12.2	12	16.4	0	0	0	0	131	175	120	136
J604	2010	0	0	0	0	172.5	13.4	12.2	12	16.4	0	0	0	0	165	206	149	164
J605	2010	0	0	0	0	172.5	13.4	12.2	12	16.4	0	0	0	0	204	243	185	199
J606	2010	1	0	1	0	172.5	13.4	12.2	12	16.4	0	0	0	0	237	278	219	236
J607	2010	0	0	1	0	172.5	13.4	12.2	12	16.4	0	0	0	0	272	316	249	267
J641	2010	0	1	0	0	159.5	9.4	7.2	8.9	10.7	0.4	0.6	0	0	104	77	68	51
J642	2010	0	0	0	0	159.5	9.4	7.2	8.9	10.7	0.4	0.6	0	0	163	113	108	82
J643	2010	0	0	0	0	159.5	9.4	7.2	8.9	10.7	0.4	0.6	0	0	205	143	127	113
J644	2010	0	0	0	1	159.5	9.4	7.2	8.9	10.7	0.4	0.6	0	0	253	189	174	144
J645	2010	0	0	0	0	159.5	9.4	7.2	8.9	10.7	0.4	0.6	0	0	303	234	210	181
C003	2011	0	0	0	0	149	11.5571	15.5442	7.42967	7.64329	0	5.784	0	0	150	191	121	135
C005	2011	1	0	0	1	182.5	17.6812	15.4889	14.3558	12.4547	0.202	0	6.773	0.206	230	225	206	203
C009	2011	0	0	0	0	153.5	10.1192	12.9223	12.886	15.8212	0	0	1.807	8.803	114	114	105	125
C011	2011	0	0	0	0	168	9.42167	12.1013	13.4434	14.7479	0	0	0	0	275	257	272	191
C018	2011	0	1	0	0	178.5	13.7983	14.0104	16.9608	18.3975	13.988	0.595	0	6.997	223	213	200	203
C019	2011	0	0	0	0	149	11.5571	15.5442	7.42967	7.64329	0	5.784	0	0	124	168	79	108
C024	2011	0	0	0	0	163.5	15.4852	14.8795	15.1288	14.5775	0	0.902	9.335	8.654	94	62	68	69
C028	2011	0	0	0	0	168	9.42167	12.1013	13.4434	14.7479	0	0	0	0	199	195	192	117
C029	2011	0	0	0	0	153.5	10.1192	12.9223	12.886	15.8212	0	0	1.807	8.803	67	65	58	79
C031	2011	0	0	0	0	163.5	15.4852	14.8795	15.1288	14.5775	0	0.902	9.335	8.654	196	164	166	160
C032	2011	0	0	0	0	163.5	15.4852	14.8795	15.1288	14.5775	0	0.902	9.335	8.654	290	252	255	248
C038	2011	0	0	0	0	173	11.48	10.4554	14.0891	15.6945	3.309	0.269	0	0	135	140	129	131
C040	2011	0	0	0	0	158	15.6675	11.784	10.9606	12.182	0	0	0	0	211	196	175	161
C045	2011	0	0	0	0	153.5	10.1192	12.9223	12.886	15.8212	0	0	1.807	8.803	222	220	202	227
C049	2011	0	0	0	0	187.25	12.5323	14.4802	17.3046	17.9867	0	9.001	10.942	1.721	142	145	136	141
C054	2011	1	0	0	0	182.5	17.6812	15.4889	14.3558	12.4547	0.202	0	6.773	0.206	71	84	70	67
C056	2011	0	0	0	0	158	15.6675	11.784	10.9606	12.182	0	0	0	0	110	86	267	250
C061	2011	0	0	0	0	178.5	13.7983	14.0104	16.9608	18.3975	13.988	0.595	0	6.997	93	98	87	83
C062	2011	1	1	0	0	182.5	17.6812	15.4889	14.3558	12.4547	0.202	0	6.773	0.206	199	201	180	179
C067	2011	0	0	0	0	158	15.6675	11.784	10.9606	12.182	0	0	0	0	83	62	291	273
C070	2011	0	0	1	0	158	15.6675	11.784	10.9606	12.182	0	0	0	0	306	245	79	77
C071	2011	0	0	0	0	153.5	10.1192	12.9223	12.886	15.8212	0	0	1.807	8.803	166	168	158	179
C075	2011	0	0	0	0	153.5	10.1192	12.9223	12.886	15.8212	0	0	1.807	8.803	91	90	82	103
C076	2011	0	0	0	0	158	15.6675	11.784	10.9606	12.182	0	0	0	0	136	108	222	228
C078	2011	0	0	0	0	173	11.48	10.4554	14.0891	15.6945	3.309	0.269	0	0	62	48	39	42
C080	2011	0	0	0	0	178.5	13.7983	14.0104	16.9608	18.3975	13.988	0.595	0	6.997	250	235	222	225
C085	2011	1	0	0	0	187.25	12.5323	14.4802	17.3046	17.9867	0	9.001	10.942	1.721	65	64	62	62
C087	2011	0	0	0	0	187.25	12.5323	14.4802	17.3046	17.9867	0	9.001	10.942	1.721	44	41	41	40
C088	2011	0	1	0	0	167.5	9.42167	12.1013	12.0175	13.4434	0	0	0	0	97	93	278	92
C089	2011	0	0	0	0	163.5	15.4852	14.8795	15.1288	14.5775	0	0.902	9.335	8.654	145	111	116	115
C092	2011	1	0	1	1	182.5	17.6812	15.4889	14.3558	12.4547	0.202	0	6.773	0.206	120	128	111	108
C095	2011	0	0	0	0	153.5	10.1192	12.9223	12.886	15.8212	0	0	1.807	8.803	194	194	177	203
C102	2011	0	0	0	0	173	11.48	10.4554	14.0891	15.6945	3.309	0.269	0	0	193	69	60	63
C105	2011	0	0	0	0	163.5	15.4852	14.8795	15.1288	14.5775	0	0.902	9.335	8.654	220	184	188	180
C111	2011	0	0	0	0	163.5	15.4852	14.8795	15.1288	14.5775	0	0.902	9.335	8.654	119	85	92	93
C112	2011	0	0	0	0	149	11.5571	15.5442	7.42967	7.64329	0	5.784	0	0	180	213	146	158
C113	2011	1	0	0	0	187.25	12.5323	14.4802	17.3046	17.9867	0	9.001	10.942	1.721	222	218	203	209
C114	2011	0	0	0	0	178.5	13.7983	14.0104	16.9608	18.3975	13.988	0.595	0	6.997	53	54	40	40
C115	2011	0	0	0	0	173	11.48	10.4554	14.0891	15.6945	3.309	0.269	0	0	246	237	221	221
C116	2011	1	0	0	0	163.5	15.4852	14.8795	15.1288	14.5775	0	0.902	9.335	8.654	65	36	42	38
C119	2011	0	0	0	0	158	15.6675	11.784	10.9606	12.182	0	0	0	0	330	269	48	53
C125	2011	0	0	0	0	178.5	13.7983	14.0104	16.9608	18.3975	13.988	0.595	0	6.997	194	187	177	179
C126	2011	0	0	0	0	167.5	9.42167	12.1013	12.0175	13.4434	0	0	0	0	49	43	232	48
C127	2011	1	1	0	1	182.5	17.6812	15.4889	14.3558	12.4547	0.202	0	6.773	0.206	168	176	157	154
C129	2011	0	0	0	1	187.25	12.5323	14.4802	17.3046	17.9867	0	9.001	10.942	1.721	119	119	111	119
C134	2011	0	0	0	0	158	15.6675	11.784	10.9606	12.182	0	0	0	0	278	221	106	99
C139	2011	0	0	0	0	173	11.48	10.4554	14.0891	15.6945	3.309	0.269	0	0	113	156	152	152
C142	2011	0	0	0	0	149	11.5571	15.5442	7.42967	7.64329	0	5.784	0	0	266	290	215	231
C147	2011	0	0	0	0	178.5	13.7983	14.0104	16.9608	18.3975	13.988	0.595	0	6.997	141	144	129	131
C152	2011	0	1	0	0	173	11.48	10.4554	14.0891	15.6945	3.309	0.269	0	0	153	115	105	109
C155	2011	0	0	0	0	149	11.5571	15.5442	7.42967	7.64329	0	5.784	0	0	91	80	56	87
C156	2011	0	0	0	0	158	15.6675	11.784	10.9606	12.182	0	0	0	0	231	173	153	140
C158	2011	0	0	0	0	173	11.48	10.4554	14.0891	15.6945	3.309	0.269	0	0	176	90	81	85
C163	2011	1	0	0	0	182.5	17.6812	15.4889	14.3558	12.4547	0.202	0	6.773	0.206	144	153	134	132
C168	2011	0	0	0	0	158	15.6675	11.784	10.9606	12.182	0	0	0	0	254	254	130	118
C171	2011	0	0	0	0	149	11.5571	15.5442	7.42967	7.64329	0	5.784	0	0	59	55	37	61
C172	2011	0	0	0	0	163.5	15.4852	14.8795	15.1288	14.5775	0	0.902	9.335	8.654	268	227	233	225
C176	2011	0	0	0	0	158	15.6675	11.784	10.9606	12.182	0	0	0	0	162	129	198	185
C179	2011	0	0	0	0	163.5	15.4852	14.8795	15.1288	14.5775	0	0.902	9.335	8.654	242	206	210	203
C180	2011	0	0	0	0	168	9.42167	12.1013	13.4434	14.7479	0	0	0	0	123	124	118	71
C181	2011	0	0	0	0	168	9.42167	12.1013	13.4434	14.7479	0	0	0	0	251	236	253	168
C183	2011	0	0	0	0	178.5	13.7983	14.0104	16.9608	18.3975	13.988	0.595	0	6.997	170	164	154	157
C187	2011	0	0	0	0	168	9.42167	12.1013	13.4434	14.7479	0	0	0	0	229	219	228	147
C188	2011	0	0	0	0	153.5	10.1192	12.9223	12.886	15.8212	0	0	1.807	8.803	296	276	262	281
C189	2011	0	0	0	0	187.25	12.5323	14.4802	17.3046	17.9867	0	9.001	10.942	1.721	90	90	88	96
C192	2011	0	0	0	0	168	9.42167	12.1013	13.4434	14.7479	0	0	0	0	173	170	169	94
C200	2011	1	0	0	0	182.5	17.6812	15.4889	14.3558	12.4547	0.202	0	6.773	0.206	48	60	48	46
C201	2011	0	0	0	0	173	11.48	10.4554	14.0891	15.6945	3.309	0.269	0	0	230	209	198	200
C203	2011	0	0	0	0	149	11.5571	15.5442	7.42967	7.64329	0	5.784	0	0	28	28	15	31
C204	2011	0	0	0	0	153.5	10.1192	12.9223	12.886	15.8212	0	0	1.807	8.803	253	247	225	252
C205	2011	0	0	0	0	178.5	13.7983	14.0104	16.9608	18.3975	13.988	0.595	0	6.997	119	126	110	105
C206	2011	0	0	0	0	178.5	13.7983	14.0104	16.9608	18.3975	13.988	0.595	0	6.997	76	75	64	60
C209	2011	0	0	0	0	173	11.48	10.4554	14.0891	15.6945	3.309	0.269	0	0	213	183	175	178
C210	2011	0	0	0	0	149	11.5571	15.5442	7.42967	7.64329	0	5.784	0	0	212	236	166	181
C218	2011	0	0	0	0	167.5	9.42167	12.1013	12.0175	13.4434	0	0	0	0	72	65	253	70
C220	2011	0	0	0	0	187.25	12.5323	14.4802	17.3046	17.9867	0	9.001	10.942	1.721	165	168	156	162
C221	2011	0	0	0	0	167.5	9.42167	12.1013	12.0175	13.4434	0	0	0	0	148	146	306	142
C223	2011	0	0	0	0	149	11.5571	15.5442	7.42967	7.64329	0	5.784	0	0	238	267	191	207
C231	2011	0	0	0	0	163.5	15.4852	14.8795	15.1288	14.5775	0	0.902	9.335	8.654	169	136	140	137
C234	2011	0	1	0	0	187.25	12.5323	14.4802	17.3046	17.9867	0	9.001	10.942	1.721	189	194	178	184
C235	2011	0	0	0	0	158	15.6675	11.784	10.9606	12.182	0	0	0	0	183	150	244	209
C236	2011	0	0	0	0	153.5	10.1192	12.9223	12.886	15.8212	0	0	1.807	8.803	142	143	133	149
C239	2011	0	0	1	0	182.5	17.6812	15.4889	14.3558	12.4547	0.202	0	6.773	0.206	97	106	91	89
J111	2011	0	0	0	0	153.5	10.1192	12.9223	12.886	15.8212	0	0	1.807	8.803	63	52	49	74
J112	2011	0	0	0	0	153.5	10.1192	12.9223	12.886	15.8212	0	0	1.807	8.803	97	93	77	102
J113	2011	0	0	0	0	153.5	10.1192	12.9223	12.886	15.8212	0	0	1.807	8.803	139	130	106	125
J114	2011	0	0	0	0	153.5	10.1192	12.9223	12.886	15.8212	0	0	1.807	8.803	169	165	134	153
J115	2011	0	0	0	0	153.5	10.1192	12.9223	12.886	15.8212	0	0	1.807	8.803	205	206	163	183
J116	2011	0	0	0	0	153.5	10.1192	12.9223	12.886	15.8212	0	0	1.807	8.803	232	237	200	214
J117	2011	0	0	0	0	153.5	10.1192	12.9223	12.886	15.8212	0	0	1.807	8.803	267	273	246	245
J118	2011	0	0	0	0	153.5	10.1192	12.9223	12.886	15.8212	0	0	1.807	8.803	305	302	291	278
J181	2011	1	0	0	0	182.5	17.6812	15.4889	14.3558	12.4547	0.202	0	6.773	0.206	254	265	252	234
J182	2011	1	0	0	0	182.5	17.6812	15.4889	14.3558	12.4547	0.202	0	6.773	0.206	226	237	219	210
J183	2011	1	0	1	0	182.5	17.6812	15.4889	14.3558	12.4547	0.202	0	6.773	0.206	199	212	190	189
J184	2011	0	1	1	1	182.5	17.6812	15.4889	14.3558	12.4547	0.202	0	6.773	0.206	172	187	158	160
J185	2011	0	0	1	0	182.5	17.6812	15.4889	14.3558	12.4547	0.202	0	6.773	0.206	146	158	139	133
J186	2011	0	1	1	0	182.5	17.6812	15.4889	14.3558	12.4547	0.202	0	6.773	0.206	116	128	116	102
J187	2011	0	0	0	0	182.5	17.6812	15.4889	14.3558	12.4547	0.202	0	6.773	0.206	90	89	90	81
J188	2011	0	0	0	1	182.5	17.6812	15.4889	14.3558	12.4547	0.202	0	6.773	0.206	53	53	54	48
J193	2011	1	1	0	1	173	11.48	10.4554	14.0891	15.6945	3.309	0.269	0	0	259	270	229	204
J194	2011	0	0	0	0	173	11.48	10.4554	14.0891	15.6945	3.309	0.269	0	0	227	223	189	179
J195	2011	0	0	0	0	173	11.48	10.4554	14.0891	15.6945	3.309	0.269	0	0	189	182	148	142
J196	2011	0	0	0	0	173	11.48	10.4554	14.0891	15.6945	3.309	0.269	0	0	151	131	107	103
J197	2011	0	0	0	0	173	11.48	10.4554	14.0891	15.6945	3.309	0.269	0	0	118	84	75	73
J198	2011	0	0	0	0	173	11.48	10.4554	14.0891	15.6945	3.309	0.269	0	0	89	47	48	42
J371	2011	0	0	0	0	167.5	9.42167	12.1013	12.0175	13.4434	0	0	0	0	265	275	301	253
J372	2011	0	0	0	0	167.5	9.42167	12.1013	12.0175	13.4434	0	0	0	0	235	247	262	225
J373	2011	0	0	0	0	167.5	9.42167	12.1013	12.0175	13.4434	0	0	0	0	204	218	216	202
J374	2011	0	0	0	0	168	9.42167	12.1013	13.4434	14.7479	0	0	0	0	169	190	167	163
J375	2011	0	0	0	0	168	9.42167	12.1013	13.4434	14.7479	0	0	0	0	136	154	137	133
J376	2011	0	0	0	0	168	9.42167	12.1013	13.4434	14.7479	0	0	0	0	98	115	102	99
J377	2011	0	0	0	0	168	9.42167	12.1013	13.4434	14.7479	0	0	0	0	64	70	57	60
J378	2011	0	0	0	0	168	9.42167	12.1013	13.4434	14.7479	0	0	0	0	34	29	29	33
J541	2011	0	0	0	0	158	15.6675	11.784	10.9606	12.182	0	0	0	0	80	61	47	52
J542	2011	0	0	0	0	158	15.6675	11.784	10.9606	12.182	0	0	0	0	115	108	79	89
J543	2011	0	0	0	0	158	15.6675	11.784	10.9606	12.182	0	0	0	0	154	152	110	125
J544	2011	0	0	0	0	158	15.6675	11.784	10.9606	12.182	0	0	0	0	189	202	142	160
J545	2011	0	0	0	0	158	15.6675	11.784	10.9606	12.182	0	0	0	0	220	243	171	191
J546	2011	0	0	0	0	158	15.6675	11.784	10.9606	12.182	0	0	0	0	247	266	204	214
J547	2011	0	0	1	0	158	15.6675	11.784	10.9606	12.182	0	0	0	0	276	292	240	242
J548	2011	0	0	0	0	158	15.6675	11.784	10.9606	12.182	0	0	0	0	320	317	276	273
J571	2011	0	0	0	0	163.5	15.4852	14.8795	15.1288	14.5775	0	0.902	9.335	8.654	58	28	41	31
J572	2011	0	0	0	0	163.5	15.4852	14.8795	15.1288	14.5775	0	0.902	9.335	8.654	88	70	70	62
J573	2011	0	0	0	0	163.5	15.4852	14.8795	15.1288	14.5775	0	0.902	9.335	8.654	126	108	101	93
J574	2011	0	0	0	0	163.5	15.4852	14.8795	15.1288	14.5775	0	0.902	9.335	8.654	157	138	135	127
J575	2011	0	0	0	0	163.5	15.4852	14.8795	15.1288	14.5775	0	0.902	9.335	8.654	187	181	168	162
J576	2011	0	0	0	0	163.5	15.4852	14.8795	15.1288	14.5775	0	0.902	9.335	8.654	220	213	212	198
J577	2011	0	0	0	0	163.5	15.4852	14.8795	15.1288	14.5775	0	0.902	9.335	8.654	255	243	244	237
J578	2011	0	0	0	0	163.5	15.4852	14.8795	15.1288	14.5775	0	0.902	9.335	8.654	284	271	276	268
J611	2011	0	0	0	0	187.25	12.5323	14.4802	17.3046	17.9867	0	9.001	10.942	1.721	40	41	48	41
J612	2011	0	0	0	0	187.25	12.5323	14.4802	17.3046	17.9867	0	9.001	10.942	1.721	72	75	80	70
J613	2011	0	0	0	0	187.25	12.5323	14.4802	17.3046	17.9867	0	9.001	10.942	1.721	108	115	112	98
J614	2011	1	0	0	0	187.25	12.5323	14.4802	17.3046	17.9867	0	9.001	10.942	1.721	135	149	143	121
J615	2011	1	0	0	0	187.25	12.5323	14.4802	17.3046	17.9867	0	9.001	10.942	1.721	168	188	166	149
J616	2011	0	0	0	0	187.25	12.5323	14.4802	17.3046	17.9867	0	9.001	10.942	1.721	199	217	201	175
J617	2011	0	0	0	0	187.25	12.5323	14.4802	17.3046	17.9867	0	9.001	10.942	1.721	226	244	233	201
J618	2011	0	0	0	0	187.25	12.5323	14.4802	17.3046	17.9867	0	9.001	10.942	1.721	252	271	268	222
J671	2011	0	0	0	0	178.5	13.7983	14.0104	16.9608	18.3975	13.988	0.595	0	6.997	58	58	40	45
J672	2011	0	0	0	1	178.5	13.7983	14.0104	16.9608	18.3975	13.988	0.595	0	6.997	87	99	68	72
J673	2011	1	0	1	0	178.5	13.7983	14.0104	16.9608	18.3975	13.988	0.595	0	6.997	116	131	98	101
J674	2011	0	0	0	0	178.5	13.7983	14.0104	16.9608	18.3975	13.988	0.595	0	6.997	144	171	127	126
J675	2011	0	0	0	0	178.5	13.7983	14.0104	16.9608	18.3975	13.988	0.595	0	6.997	180	199	158	145
J676	2011	0	0	0	1	178.5	13.7983	14.0104	16.9608	18.3975	13.988	0.595	0	6.997	221	270	193	167
J677	2011	0	0	0	0	178.5	13.7983	14.0104	16.9608	18.3975	13.988	0.595	0	6.997	254	301	221	187
J678	2011	0	0	0	0	178.5	13.7983	14.0104	16.9608	18.3975	13.988	0.595	0	6.997	287	326	249	214

## Sheet: pair level
								Site covariate	Visit covariates
site	species	scientific name	year	visit 1	visit 2	visit 3	visit 4	Mean Julian day of visits	Hourly temperature visit 1 (°C)	Hourly temperature visit 2	Hourly temperature visit 3	Hourly temperature visit 4	Hourly rainfall (mm) visit 1	Hourly rainfall visit 2	Hourly rainfall visit 3	Hourly rainfall visit 4	minutes since 0500 visit 1	minutes since 0500 visit 2	minutes since 0500 visit 3	minutes since 0500 visit 4
C001	American Redstart	Setophaga ruticilla	2009	0	0	NA	NA	176.333	16.5	17.8	14.9	NA	0	10.6	4.2	NA	138	256	134	NA
C001	Bay-breasted Warbler	Setophaga castanea	2009	NA	0	NA	NA	176.333	16.5	17.8	14.9	NA	0	10.6	4.2	NA	138	256	134	NA
C001	Golden-crowned Kinglet	Regulus satrapa	2009	1	NA	NA	NA	176.333	16.5	17.8	14.9	NA	0	10.6	4.2	NA	138	256	134	NA
C001	Red-breasted Nuthatch	Sitta canadensis	2009	0	NA	NA	NA	176.333	16.5	17.8	14.9	NA	0	10.6	4.2	NA	138	256	134	NA
C001	Ruby-crowned Kinglet	Regulus calendula	2009	NA	0	NA	NA	176.333	16.5	17.8	14.9	NA	0	10.6	4.2	NA	138	256	134	NA
C004	Magnolia Warbler	Setophaga magnolia	2009	0	0	NA	NA	166.667	10.4	11.6	13.4	NA	3.8	0.2	0	NA	317	101	253	NA
C004	Red-breasted Nuthatch	Sitta canadensis	2009	0	0	0	NA	166.667	10.4	11.6	13.4	NA	3.8	0.2	0	NA	317	101	253	NA
C004	Ruby-crowned Kinglet	Regulus calendula	2009	NA	0	NA	NA	166.667	10.4	11.6	13.4	NA	3.8	0.2	0	NA	317	101	253	NA
C004	Yellow-rumped Warbler	Setophaga coronata	2009	NA	0	NA	NA	166.667	10.4	11.6	13.4	NA	3.8	0.2	0	NA	317	101	253	NA
C007	Dark-eyed Junco	Junco hyemalis	2009	0	NA	NA	NA	194.667	11.1	9.2	9.5	NA	0.4	1.4	0	NA	204	126	180	NA
C007	Red-breasted Nuthatch	Sitta canadensis	2009	NA	NA	0	NA	194.667	11.1	9.2	9.5	NA	0.4	1.4	0	NA	204	126	180	NA
C007	Swainson's Thrush	Catharus ustulatus	2009	0	NA	NA	NA	194.667	11.1	9.2	9.5	NA	0.4	1.4	0	NA	204	126	180	NA
C007	Yellow-rumped Warbler	Setophaga coronata	2009	0	NA	NA	NA	194.667	11.1	9.2	9.5	NA	0.4	1.4	0	NA	204	126	180	NA
C021	Yellow-rumped Warbler	Setophaga coronata	2009	NA	0	NA	NA	171.667	13.1	15.3	14.3	NA	0	1	0	NA	279	91	269	NA
C023	American Robin	Turdus migratorius	2009	NA	0	NA	NA	194.667	11.1	9.2	9.5	NA	0.4	1.4	0	NA	285	85	259	NA
C023	Golden-crowned Kinglet	Regulus satrapa	2009	NA	0	NA	NA	194.667	11.1	9.2	9.5	NA	0.4	1.4	0	NA	285	85	259	NA
C023	Yellow-rumped Warbler	Setophaga coronata	2009	NA	0	NA	NA	194.667	11.1	9.2	9.5	NA	0.4	1.4	0	NA	285	85	259	NA
C026	American Redstart	Setophaga ruticilla	2009	0	NA	NA	NA	191	11.9	13.8	14.3	NA	0.4	0	11.4	NA	248	191	206	NA
C026	Bay-breasted Warbler	Setophaga castanea	2009	0	1	1	NA	191	11.9	13.8	14.3	NA	0.4	0	11.4	NA	248	191	206	NA
C026	Blackpoll Warbler	Setophaga striata	2009	0	NA	NA	NA	191	11.9	13.8	14.3	NA	0.4	0	11.4	NA	248	191	206	NA
C026	Dark-eyed Junco	Junco hyemalis	2009	0	1	NA	NA	191	11.9	13.8	14.3	NA	0.4	0	11.4	NA	248	191	206	NA
C026	Magnolia Warbler	Setophaga magnolia	2009	NA	0	NA	NA	191	11.9	13.8	14.3	NA	0.4	0	11.4	NA	248	191	206	NA
C026	Philadelphia Vireo	Vireo philadelphicus	2009	0	NA	NA	NA	191	11.9	13.8	14.3	NA	0.4	0	11.4	NA	248	191	206	NA
C027	American Redstart	Setophaga ruticilla	2009	NA	NA	0	NA	176.333	16.5	17.8	14.9	NA	0	10.6	4.2	NA	89	77	91	NA
C027	Bay-breasted Warbler	Setophaga castanea	2009	1	0	0	NA	176.333	16.5	17.8	14.9	NA	0	10.6	4.2	NA	89	77	91	NA
C027	Magnolia Warbler	Setophaga magnolia	2009	NA	NA	0	NA	176.333	16.5	17.8	14.9	NA	0	10.6	4.2	NA	89	77	91	NA
C035	American Redstart	Setophaga ruticilla	2009	NA	1	NA	NA	187.333	13.1	11.5	9.3	NA	0.4	4.4	0.4	NA	294	123	257	NA
C035	Blackpoll Warbler	Setophaga striata	2009	0	1	NA	NA	187.333	13.1	11.5	9.3	NA	0.4	4.4	0.4	NA	294	123	257	NA
C035	Golden-crowned Kinglet	Regulus satrapa	2009	0	1	NA	NA	187.333	13.1	11.5	9.3	NA	0.4	4.4	0.4	NA	294	123	257	NA
C035	Yellow-rumped Warbler	Setophaga coronata	2009	0	0	NA	NA	187.333	13.1	11.5	9.3	NA	0.4	4.4	0.4	NA	294	123	257	NA
C039	Red-breasted Nuthatch	Sitta canadensis	2009	NA	NA	0	NA	181	16.3	16.9	16.4	NA	7.8	4.6	13	NA	183	213	157	NA
C039	Yellow-rumped Warbler	Setophaga coronata	2009	0	0	NA	NA	181	16.3	16.9	16.4	NA	7.8	4.6	13	NA	183	213	157	NA
C041	American Redstart	Setophaga ruticilla	2009	1	1	0	NA	187.333	13.1	11.5	9.3	NA	0.4	4.4	0.4	NA	202	191	191	NA
C041	Magnolia Warbler	Setophaga magnolia	2009	NA	0	NA	NA	187.333	13.1	11.5	9.3	NA	0.4	4.4	0.4	NA	202	191	191	NA
C041	Ruby-crowned Kinglet	Regulus calendula	2009	NA	0	NA	NA	187.333	13.1	11.5	9.3	NA	0.4	4.4	0.4	NA	202	191	191	NA
C042	Red-breasted Nuthatch	Sitta canadensis	2009	NA	0	NA	NA	176.333	16.5	17.8	14.9	NA	0	10.6	4.2	NA	280	219	271	NA
C044	American Redstart	Setophaga ruticilla	2009	NA	1	NA	NA	176.333	16.5	17.8	14.9	NA	0	10.6	4.2	NA	246	179	227	NA
C044	Dark-eyed Junco	Junco hyemalis	2009	0	NA	NA	NA	176.333	16.5	17.8	14.9	NA	0	10.6	4.2	NA	246	179	227	NA
C044	Philadelphia Vireo	Vireo philadelphicus	2009	NA	NA	0	NA	176.333	16.5	17.8	14.9	NA	0	10.6	4.2	NA	246	179	227	NA
C044	Ruby-crowned Kinglet	Regulus calendula	2009	0	NA	NA	NA	176.333	16.5	17.8	14.9	NA	0	10.6	4.2	NA	246	179	227	NA
C046	Blackpoll Warbler	Setophaga striata	2009	NA	NA	0	NA	187.333	13.1	11.5	9.3	NA	0.4	4.4	0.4	NA	137	259	128	NA
C046	Magnolia Warbler	Setophaga magnolia	2009	1	0	0	NA	187.333	13.1	11.5	9.3	NA	0.4	4.4	0.4	NA	137	259	128	NA
C046	Ruby-crowned Kinglet	Regulus calendula	2009	1	0	NA	NA	187.333	13.1	11.5	9.3	NA	0.4	4.4	0.4	NA	137	259	128	NA
C047	American Redstart	Setophaga ruticilla	2009	0	NA	NA	NA	176.333	16.5	17.8	14.9	NA	0	10.6	4.2	NA	217	150	197	NA
C047	Black-throated Green Warbler	Setophaga virens	2009	NA	NA	0	NA	176.333	16.5	17.8	14.9	NA	0	10.6	4.2	NA	217	150	197	NA
C047	Blue-headed Vireo	Vireo solitarius	2009	NA	NA	0	NA	176.333	16.5	17.8	14.9	NA	0	10.6	4.2	NA	217	150	197	NA
C047	Magnolia Warbler	Setophaga magnolia	2009	0	NA	1	NA	176.333	16.5	17.8	14.9	NA	0	10.6	4.2	NA	217	150	197	NA
C047	Ruby-crowned Kinglet	Regulus calendula	2009	0	NA	NA	NA	176.333	16.5	17.8	14.9	NA	0	10.6	4.2	NA	217	150	197	NA
C048	American Redstart	Setophaga ruticilla	2009	NA	0	NA	NA	171.667	13.1	15.3	14.3	NA	0	1	0	NA	201	156	168	NA
C048	American Robin	Turdus migratorius	2009	0	NA	NA	NA	171.667	13.1	15.3	14.3	NA	0	1	0	NA	201	156	168	NA
C048	Blue-headed Vireo	Vireo solitarius	2009	0	NA	0	NA	171.667	13.1	15.3	14.3	NA	0	1	0	NA	201	156	168	NA
C048	Golden-crowned Kinglet	Regulus satrapa	2009	0	0	NA	NA	171.667	13.1	15.3	14.3	NA	0	1	0	NA	201	156	168	NA
C048	Magnolia Warbler	Setophaga magnolia	2009	0	0	NA	NA	171.667	13.1	15.3	14.3	NA	0	1	0	NA	201	156	168	NA
C048	Red-breasted Nuthatch	Sitta canadensis	2009	NA	NA	0	NA	171.667	13.1	15.3	14.3	NA	0	1	0	NA	201	156	168	NA
C050	Bay-breasted Warbler	Setophaga castanea	2009	NA	0	0	NA	187.333	13.1	11.5	9.3	NA	0.4	4.4	0.4	NA	172	224	156	NA
C050	Blue-headed Vireo	Vireo solitarius	2009	NA	0	NA	NA	187.333	13.1	11.5	9.3	NA	0.4	4.4	0.4	NA	172	224	156	NA
C050	Philadelphia Vireo	Vireo philadelphicus	2009	NA	0	1	NA	187.333	13.1	11.5	9.3	NA	0.4	4.4	0.4	NA	172	224	156	NA
C052	American Redstart	Setophaga ruticilla	2009	NA	0	NA	NA	161	6.1	4.8	10.4	NA	0	5	0	NA	291	159	245	NA
C052	Black-throated Green Warbler	Setophaga virens	2009	NA	NA	0	NA	161	6.1	4.8	10.4	NA	0	5	0	NA	291	159	245	NA
C052	Least Flycatcher	Empidonax minimus	2009	0	NA	NA	NA	161	6.1	4.8	10.4	NA	0	5	0	NA	291	159	245	NA
C052	Magnolia Warbler	Setophaga magnolia	2009	0	0	NA	NA	161	6.1	4.8	10.4	NA	0	5	0	NA	291	159	245	NA
C052	Yellow-rumped Warbler	Setophaga coronata	2009	0	NA	NA	NA	161	6.1	4.8	10.4	NA	0	5	0	NA	291	159	245	NA
C060	American Redstart	Setophaga ruticilla	2009	0	NA	0	NA	187.333	13.1	11.5	9.3	NA	0.4	4.4	0.4	NA	101	292	96	NA
C060	Blue-headed Vireo	Vireo solitarius	2009	NA	0	NA	NA	187.333	13.1	11.5	9.3	NA	0.4	4.4	0.4	NA	101	292	96	NA
C060	Yellow-rumped Warbler	Setophaga coronata	2009	1	0	0	NA	187.333	13.1	11.5	9.3	NA	0.4	4.4	0.4	NA	101	292	96	NA
C065	American Redstart	Setophaga ruticilla	2009	0	NA	NA	NA	161	6.1	4.8	10.4	NA	0	5	0	NA	323	372	268	NA
C065	Black-throated Green Warbler	Setophaga virens	2009	NA	NA	0	NA	161	6.1	4.8	10.4	NA	0	5	0	NA	323	372	268	NA
C065	Least Flycatcher	Empidonax minimus	2009	NA	NA	0	NA	161	6.1	4.8	10.4	NA	0	5	0	NA	323	372	268	NA
C065	Magnolia Warbler	Setophaga magnolia	2009	0	NA	NA	NA	161	6.1	4.8	10.4	NA	0	5	0	NA	323	372	268	NA
C065	Red-breasted Nuthatch	Sitta canadensis	2009	NA	0	NA	NA	161	6.1	4.8	10.4	NA	0	5	0	NA	323	372	268	NA
C066	American Redstart	Setophaga ruticilla	2009	NA	NA	0	NA	194.667	11.1	9.2	9.5	NA	0.4	1.4	0	NA	88	252	75	NA
C066	Blue-headed Vireo	Vireo solitarius	2009	0	NA	NA	NA	194.667	11.1	9.2	9.5	NA	0.4	1.4	0	NA	88	252	75	NA
C066	Philadelphia Vireo	Vireo philadelphicus	2009	0	0	NA	NA	194.667	11.1	9.2	9.5	NA	0.4	1.4	0	NA	88	252	75	NA
C068	Black-throated Green Warbler	Setophaga virens	2009	0	NA	NA	NA	166.667	10.4	11.6	13.4	NA	3.8	0.2	0	NA	203	197	147	NA
C068	Blue-headed Vireo	Vireo solitarius	2009	0	NA	NA	NA	166.667	10.4	11.6	13.4	NA	3.8	0.2	0	NA	203	197	147	NA
C068	Yellow-rumped Warbler	Setophaga coronata	2009	NA	0	NA	NA	166.667	10.4	11.6	13.4	NA	3.8	0.2	0	NA	203	197	147	NA
C069	Nashville Warbler	Oreothlypis ruficapilla	2009	NA	0	NA	NA	187.333	13.1	11.5	9.3	NA	0.4	4.4	0.4	NA	227	160	221	NA
C069	Red-breasted Nuthatch	Sitta canadensis	2009	0	NA	NA	NA	187.333	13.1	11.5	9.3	NA	0.4	4.4	0.4	NA	227	160	221	NA
C073	Blackpoll Warbler	Setophaga striata	2009	NA	0	0	NA	198.667	10.2	16.8	14	NA	0.8	4.4	0.2	NA	118	259	84	NA
C073	Boreal Chickadee	Poecile hudsonica	2009	NA	0	NA	NA	198.667	10.2	16.8	14	NA	0.8	4.4	0.2	NA	118	259	84	NA
C073	Dark-eyed Junco	Junco hyemalis	2009	NA	0	0	NA	198.667	10.2	16.8	14	NA	0.8	4.4	0.2	NA	118	259	84	NA
C073	Golden-crowned Kinglet	Regulus satrapa	2009	0	NA	NA	NA	198.667	10.2	16.8	14	NA	0.8	4.4	0.2	NA	118	259	84	NA
C073	Philadelphia Vireo	Vireo philadelphicus	2009	0	0	NA	NA	198.667	10.2	16.8	14	NA	0.8	4.4	0.2	NA	118	259	84	NA
C073	Red-breasted Nuthatch	Sitta canadensis	2009	0	0	0	NA	198.667	10.2	16.8	14	NA	0.8	4.4	0.2	NA	118	259	84	NA
C073	Ruby-crowned Kinglet	Regulus calendula	2009	NA	0	NA	NA	198.667	10.2	16.8	14	NA	0.8	4.4	0.2	NA	118	259	84	NA
C073	White-throated Sparrow	Zonotrichia albicollis	2009	NA	0	NA	NA	198.667	10.2	16.8	14	NA	0.8	4.4	0.2	NA	118	259	84	NA
C074	American Redstart	Setophaga ruticilla	2009	0	1	NA	NA	166.667	10.4	11.6	13.4	NA	3.8	0.2	0	NA	244	159	180	NA
C074	Black-throated Green Warbler	Setophaga virens	2009	NA	0	NA	NA	166.667	10.4	11.6	13.4	NA	3.8	0.2	0	NA	244	159	180	NA
C074	Dark-eyed Junco	Junco hyemalis	2009	0	NA	NA	NA	166.667	10.4	11.6	13.4	NA	3.8	0.2	0	NA	244	159	180	NA
C074	Magnolia Warbler	Setophaga magnolia	2009	NA	0	0	NA	166.667	10.4	11.6	13.4	NA	3.8	0.2	0	NA	244	159	180	NA
C074	Nashville Warbler	Oreothlypis ruficapilla	2009	0	NA	NA	NA	166.667	10.4	11.6	13.4	NA	3.8	0.2	0	NA	244	159	180	NA
C074	Red-breasted Nuthatch	Sitta canadensis	2009	NA	0	NA	NA	166.667	10.4	11.6	13.4	NA	3.8	0.2	0	NA	244	159	180	NA
C074	Ruby-crowned Kinglet	Regulus calendula	2009	NA	NA	0	NA	166.667	10.4	11.6	13.4	NA	3.8	0.2	0	NA	244	159	180	NA
C074	Yellow-rumped Warbler	Setophaga coronata	2009	0	NA	NA	NA	166.667	10.4	11.6	13.4	NA	3.8	0.2	0	NA	244	159	180	NA
C082	Magnolia Warbler	Setophaga magnolia	2009	0	NA	NA	NA	181	16.3	16.9	16.4	NA	7.8	4.6	13	NA	118	272	99	NA
C082	Yellow-rumped Warbler	Setophaga coronata	2009	0	NA	NA	NA	181	16.3	16.9	16.4	NA	7.8	4.6	13	NA	118	272	99	NA
C086	Least Flycatcher	Empidonax minimus	2009	NA	0	NA	NA	191	11.9	13.8	14.3	NA	0.4	0	11.4	NA	197	152	161	NA
C086	Nashville Warbler	Oreothlypis ruficapilla	2009	1	0	NA	NA	191	11.9	13.8	14.3	NA	0.4	0	11.4	NA	197	152	161	NA
C086	Red-breasted Nuthatch	Sitta canadensis	2009	NA	0	NA	NA	191	11.9	13.8	14.3	NA	0.4	0	11.4	NA	197	152	161	NA
C098	Blackpoll Warbler	Setophaga striata	2009	0	1	NA	NA	198.667	10.2	16.8	14	NA	0.8	4.4	0.2	NA	224	161	183	NA
C098	Magnolia Warbler	Setophaga magnolia	2009	NA	NA	0	NA	198.667	10.2	16.8	14	NA	0.8	4.4	0.2	NA	224	161	183	NA
C100	Boreal Chickadee	Poecile hudsonica	2009	0	NA	NA	NA	181	16.3	16.9	16.4	NA	7.8	4.6	13	NA	215	189	189	NA
C108	Blackpoll Warbler	Setophaga striata	2009	0	1	0	NA	198.667	10.2	16.8	14	NA	0.8	4.4	0.2	NA	259	132	215	NA
C108	Black-throated Green Warbler	Setophaga virens	2009	NA	NA	0	NA	198.667	10.2	16.8	14	NA	0.8	4.4	0.2	NA	259	132	215	NA
C108	Blue-headed Vireo	Vireo solitarius	2009	0	NA	NA	NA	198.667	10.2	16.8	14	NA	0.8	4.4	0.2	NA	259	132	215	NA
C108	Boreal Chickadee	Poecile hudsonica	2009	NA	0	NA	NA	198.667	10.2	16.8	14	NA	0.8	4.4	0.2	NA	259	132	215	NA
C108	Magnolia Warbler	Setophaga magnolia	2009	1	0	NA	NA	198.667	10.2	16.8	14	NA	0.8	4.4	0.2	NA	259	132	215	NA
C108	Red-breasted Nuthatch	Sitta canadensis	2009	NA	NA	0	NA	198.667	10.2	16.8	14	NA	0.8	4.4	0.2	NA	259	132	215	NA
C108	Ruby-crowned Kinglet	Regulus calendula	2009	0	0	NA	NA	198.667	10.2	16.8	14	NA	0.8	4.4	0.2	NA	259	132	215	NA
C108	Yellow-rumped Warbler	Setophaga coronata	2009	NA	0	NA	NA	198.667	10.2	16.8	14	NA	0.8	4.4	0.2	NA	259	132	215	NA
C109	American Redstart	Setophaga ruticilla	2009	NA	0	NA	NA	176.333	16.5	17.8	14.9	NA	0	10.6	4.2	NA	189	118	169	NA
C109	Black-throated Green Warbler	Setophaga virens	2009	NA	0	NA	NA	176.333	16.5	17.8	14.9	NA	0	10.6	4.2	NA	189	118	169	NA
C109	Blue-headed Vireo	Vireo solitarius	2009	NA	0	NA	NA	176.333	16.5	17.8	14.9	NA	0	10.6	4.2	NA	189	118	169	NA
C109	Ruby-crowned Kinglet	Regulus calendula	2009	0	NA	NA	NA	176.333	16.5	17.8	14.9	NA	0	10.6	4.2	NA	189	118	169	NA
C109	Yellow-rumped Warbler	Setophaga coronata	2009	NA	0	NA	NA	176.333	16.5	17.8	14.9	NA	0	10.6	4.2	NA	189	118	169	NA
C122	American Redstart	Setophaga ruticilla	2009	0	NA	NA	NA	166.667	10.4	11.6	13.4	NA	3.8	0.2	0	NA	167	225	122	NA
C122	Philadelphia Vireo	Vireo philadelphicus	2009	0	NA	NA	NA	166.667	10.4	11.6	13.4	NA	3.8	0.2	0	NA	167	225	122	NA
C122	Red-breasted Nuthatch	Sitta canadensis	2009	NA	0	NA	NA	166.667	10.4	11.6	13.4	NA	3.8	0.2	0	NA	167	225	122	NA
C122	Ruby-crowned Kinglet	Regulus calendula	2009	0	NA	NA	NA	166.667	10.4	11.6	13.4	NA	3.8	0.2	0	NA	167	225	122	NA
C122	Yellow-rumped Warbler	Setophaga coronata	2009	0	0	NA	NA	166.667	10.4	11.6	13.4	NA	3.8	0.2	0	NA	167	225	122	NA
C123	Nashville Warbler	Oreothlypis ruficapilla	2009	NA	0	NA	NA	191	11.9	13.8	14.3	NA	0.4	0	11.4	NA	92	226	116	NA
C123	Red-breasted Nuthatch	Sitta canadensis	2009	1	0	NA	NA	191	11.9	13.8	14.3	NA	0.4	0	11.4	NA	92	226	116	NA
C124	Bay-breasted Warbler	Setophaga castanea	2009	NA	NA	0	NA	198.667	10.2	16.8	14	NA	0.8	4.4	0.2	NA	194	190	152	NA
C124	Blackpoll Warbler	Setophaga striata	2009	NA	0	NA	NA	198.667	10.2	16.8	14	NA	0.8	4.4	0.2	NA	194	190	152	NA
C124	Magnolia Warbler	Setophaga magnolia	2009	NA	0	NA	NA	198.667	10.2	16.8	14	NA	0.8	4.4	0.2	NA	194	190	152	NA
C124	Ruby-crowned Kinglet	Regulus calendula	2009	NA	NA	0	NA	198.667	10.2	16.8	14	NA	0.8	4.4	0.2	NA	194	190	152	NA
C136	American Redstart	Setophaga ruticilla	2009	0	NA	NA	NA	166.667	10.4	11.6	13.4	NA	3.8	0.2	0	NA	101	289	81	NA
C136	Bay-breasted Warbler	Setophaga castanea	2009	0	NA	NA	NA	166.667	10.4	11.6	13.4	NA	3.8	0.2	0	NA	101	289	81	NA
C136	Blackpoll Warbler	Setophaga striata	2009	0	NA	NA	NA	166.667	10.4	11.6	13.4	NA	3.8	0.2	0	NA	101	289	81	NA
C136	Blue-headed Vireo	Vireo solitarius	2009	0	0	NA	NA	166.667	10.4	11.6	13.4	NA	3.8	0.2	0	NA	101	289	81	NA
C136	Dark-eyed Junco	Junco hyemalis	2009	0	NA	NA	NA	166.667	10.4	11.6	13.4	NA	3.8	0.2	0	NA	101	289	81	NA
C136	Golden-crowned Kinglet	Regulus satrapa	2009	0	NA	NA	NA	166.667	10.4	11.6	13.4	NA	3.8	0.2	0	NA	101	289	81	NA
C136	Nashville Warbler	Oreothlypis ruficapilla	2009	0	NA	NA	NA	166.667	10.4	11.6	13.4	NA	3.8	0.2	0	NA	101	289	81	NA
C136	Philadelphia Vireo	Vireo philadelphicus	2009	0	NA	NA	NA	166.667	10.4	11.6	13.4	NA	3.8	0.2	0	NA	101	289	81	NA
C136	Red-breasted Nuthatch	Sitta canadensis	2009	0	NA	NA	NA	166.667	10.4	11.6	13.4	NA	3.8	0.2	0	NA	101	289	81	NA
C136	Yellow-rumped Warbler	Setophaga coronata	2009	0	NA	NA	NA	166.667	10.4	11.6	13.4	NA	3.8	0.2	0	NA	101	289	81	NA
C140	American Redstart	Setophaga ruticilla	2009	0	NA	NA	NA	191	11.9	13.8	14.3	NA	0.4	0	11.4	NA	313	78	261	NA
C140	Blackpoll Warbler	Setophaga striata	2009	NA	0	NA	NA	191	11.9	13.8	14.3	NA	0.4	0	11.4	NA	313	78	261	NA
C140	Blue-headed Vireo	Vireo solitarius	2009	NA	0	NA	NA	191	11.9	13.8	14.3	NA	0.4	0	11.4	NA	313	78	261	NA
C140	Philadelphia Vireo	Vireo philadelphicus	2009	0	NA	NA	NA	191	11.9	13.8	14.3	NA	0.4	0	11.4	NA	313	78	261	NA
C140	Red-breasted Nuthatch	Sitta canadensis	2009	0	NA	NA	NA	191	11.9	13.8	14.3	NA	0.4	0	11.4	NA	313	78	261	NA
C140	Ruby-crowned Kinglet	Regulus calendula	2009	NA	0	NA	NA	191	11.9	13.8	14.3	NA	0.4	0	11.4	NA	313	78	261	NA
C140	Yellow-rumped Warbler	Setophaga coronata	2009	0	NA	NA	NA	191	11.9	13.8	14.3	NA	0.4	0	11.4	NA	313	78	261	NA
C141	American Redstart	Setophaga ruticilla	2009	NA	NA	0	NA	166.667	10.4	11.6	13.4	NA	3.8	0.2	0	NA	286	129	209	NA
C141	Blue-headed Vireo	Vireo solitarius	2009	0	NA	NA	NA	166.667	10.4	11.6	13.4	NA	3.8	0.2	0	NA	286	129	209	NA
C141	Golden-crowned Kinglet	Regulus satrapa	2009	1	NA	NA	NA	166.667	10.4	11.6	13.4	NA	3.8	0.2	0	NA	286	129	209	NA
C141	Nashville Warbler	Oreothlypis ruficapilla	2009	0	NA	NA	NA	166.667	10.4	11.6	13.4	NA	3.8	0.2	0	NA	286	129	209	NA
C141	Philadelphia Vireo	Vireo philadelphicus	2009	1	0	NA	NA	166.667	10.4	11.6	13.4	NA	3.8	0.2	0	NA	286	129	209	NA
C141	Red-breasted Nuthatch	Sitta canadensis	2009	NA	0	NA	NA	166.667	10.4	11.6	13.4	NA	3.8	0.2	0	NA	286	129	209	NA
C141	Ruby-crowned Kinglet	Regulus calendula	2009	0	NA	NA	NA	166.667	10.4	11.6	13.4	NA	3.8	0.2	0	NA	286	129	209	NA
C143	Blue-headed Vireo	Vireo solitarius	2009	NA	0	NA	NA	171.667	13.1	15.3	14.3	NA	0	1	0	NA	254	118	240	NA
C143	Red-breasted Nuthatch	Sitta canadensis	2009	0	NA	NA	NA	171.667	13.1	15.3	14.3	NA	0	1	0	NA	254	118	240	NA
C143	Yellow-rumped Warbler	Setophaga coronata	2009	NA	0	NA	NA	171.667	13.1	15.3	14.3	NA	0	1	0	NA	254	118	240	NA
C144	Bay-breasted Warbler	Setophaga castanea	2009	0	NA	NA	NA	194.667	11.1	9.2	9.5	NA	0.4	1.4	0	NA	251	213	217	NA
C144	Blue-headed Vireo	Vireo solitarius	2009	NA	0	0	NA	194.667	11.1	9.2	9.5	NA	0.4	1.4	0	NA	251	213	217	NA
C144	Golden-crowned Kinglet	Regulus satrapa	2009	1	1	NA	NA	194.667	11.1	9.2	9.5	NA	0.4	1.4	0	NA	251	213	217	NA
C144	Yellow-rumped Warbler	Setophaga coronata	2009	NA	NA	1	NA	194.667	11.1	9.2	9.5	NA	0.4	1.4	0	NA	251	213	217	NA
C145	American Redstart	Setophaga ruticilla	2009	NA	NA	0	NA	161	6.1	4.8	10.4	NA	0	5	0	NA	110	331	84	NA
C145	Blackpoll Warbler	Setophaga striata	2009	0	NA	NA	NA	161	6.1	4.8	10.4	NA	0	5	0	NA	110	331	84	NA
C145	Boreal Chickadee	Poecile hudsonica	2009	NA	NA	0	NA	161	6.1	4.8	10.4	NA	0	5	0	NA	110	331	84	NA
C146	Bay-breasted Warbler	Setophaga castanea	2009	0	NA	NA	NA	187.333	13.1	11.5	9.3	NA	0.4	4.4	0.4	NA	265	93	287	NA
C146	Yellow-rumped Warbler	Setophaga coronata	2009	NA	0	NA	NA	187.333	13.1	11.5	9.3	NA	0.4	4.4	0.4	NA	265	93	287	NA
C148	Blue-headed Vireo	Vireo solitarius	2009	NA	NA	0	NA	191	11.9	13.8	14.3	NA	0.4	0	11.4	NA	144	259	79	NA
C148	Dark-eyed Junco	Junco hyemalis	2009	0	NA	0	NA	191	11.9	13.8	14.3	NA	0.4	0	11.4	NA	144	259	79	NA
C148	Philadelphia Vireo	Vireo philadelphicus	2009	NA	0	NA	NA	191	11.9	13.8	14.3	NA	0.4	0	11.4	NA	144	259	79	NA
C149	Bay-breasted Warbler	Setophaga castanea	2009	NA	NA	0	NA	171.667	13.1	15.3	14.3	NA	0	1	0	NA	123	229	119	NA
C149	Blackpoll Warbler	Setophaga striata	2009	NA	NA	0	NA	171.667	13.1	15.3	14.3	NA	0	1	0	NA	123	229	119	NA
C149	Magnolia Warbler	Setophaga magnolia	2009	NA	0	NA	NA	171.667	13.1	15.3	14.3	NA	0	1	0	NA	123	229	119	NA
C149	Red-breasted Nuthatch	Sitta canadensis	2009	NA	NA	0	NA	171.667	13.1	15.3	14.3	NA	0	1	0	NA	123	229	119	NA
C149	Yellow-rumped Warbler	Setophaga coronata	2009	0	NA	0	NA	171.667	13.1	15.3	14.3	NA	0	1	0	NA	123	229	119	NA
C154	Blackpoll Warbler	Setophaga striata	2009	0	NA	NA	NA	171.667	13.1	15.3	14.3	NA	0	1	0	NA	167	184	200	NA
C154	Black-throated Green Warbler	Setophaga virens	2009	0	NA	NA	NA	171.667	13.1	15.3	14.3	NA	0	1	0	NA	167	184	200	NA
C154	Ruby-crowned Kinglet	Regulus calendula	2009	0	NA	NA	NA	171.667	13.1	15.3	14.3	NA	0	1	0	NA	167	184	200	NA
C154	Yellow-rumped Warbler	Setophaga coronata	2009	0	NA	NA	NA	171.667	13.1	15.3	14.3	NA	0	1	0	NA	167	184	200	NA
C162	American Robin	Turdus migratorius	2009	NA	NA	0	NA	198.667	10.2	16.8	14	NA	0.8	4.4	0.2	NA	294	89	240	NA
C162	Blackpoll Warbler	Setophaga striata	2009	NA	NA	0	NA	198.667	10.2	16.8	14	NA	0.8	4.4	0.2	NA	294	89	240	NA
C162	Blue-headed Vireo	Vireo solitarius	2009	NA	NA	1	NA	198.667	10.2	16.8	14	NA	0.8	4.4	0.2	NA	294	89	240	NA
C162	Boreal Chickadee	Poecile hudsonica	2009	NA	NA	0	NA	198.667	10.2	16.8	14	NA	0.8	4.4	0.2	NA	294	89	240	NA
C162	Dark-eyed Junco	Junco hyemalis	2009	NA	NA	0	NA	198.667	10.2	16.8	14	NA	0.8	4.4	0.2	NA	294	89	240	NA
C162	Red-breasted Nuthatch	Sitta canadensis	2009	NA	1	0	NA	198.667	10.2	16.8	14	NA	0.8	4.4	0.2	NA	294	89	240	NA
C162	Ruby-crowned Kinglet	Regulus calendula	2009	0	NA	0	NA	198.667	10.2	16.8	14	NA	0.8	4.4	0.2	NA	294	89	240	NA
C162	Yellow-rumped Warbler	Setophaga coronata	2009	NA	NA	0	NA	198.667	10.2	16.8	14	NA	0.8	4.4	0.2	NA	294	89	240	NA
C164	American Redstart	Setophaga ruticilla	2009	0	1	0	NA	166.667	10.4	11.6	13.4	NA	3.8	0.2	0	NA	133	258	91	NA
C164	Bay-breasted Warbler	Setophaga castanea	2009	NA	NA	0	NA	166.667	10.4	11.6	13.4	NA	3.8	0.2	0	NA	133	258	91	NA
C164	Blue-headed Vireo	Vireo solitarius	2009	NA	NA	0	NA	166.667	10.4	11.6	13.4	NA	3.8	0.2	0	NA	133	258	91	NA
C164	Dark-eyed Junco	Junco hyemalis	2009	0	NA	0	NA	166.667	10.4	11.6	13.4	NA	3.8	0.2	0	NA	133	258	91	NA
C164	Magnolia Warbler	Setophaga magnolia	2009	0	0	NA	NA	166.667	10.4	11.6	13.4	NA	3.8	0.2	0	NA	133	258	91	NA
C164	Philadelphia Vireo	Vireo philadelphicus	2009	0	NA	0	NA	166.667	10.4	11.6	13.4	NA	3.8	0.2	0	NA	133	258	91	NA
C166	Blackpoll Warbler	Setophaga striata	2009	1	NA	NA	NA	194.667	11.1	9.2	9.5	NA	0.4	1.4	0	NA	152	169	114	NA
C166	Ruby-crowned Kinglet	Regulus calendula	2009	0	NA	NA	NA	194.667	11.1	9.2	9.5	NA	0.4	1.4	0	NA	152	169	114	NA
C177	American Redstart	Setophaga ruticilla	2009	NA	0	NA	NA	161	6.1	4.8	10.4	NA	0	5	0	NA	205	403	160	NA
C177	Bay-breasted Warbler	Setophaga castanea	2009	NA	0	NA	NA	161	6.1	4.8	10.4	NA	0	5	0	NA	205	403	160	NA
C177	Black-throated Green Warbler	Setophaga virens	2009	NA	NA	0	NA	161	6.1	4.8	10.4	NA	0	5	0	NA	205	403	160	NA
C177	Least Flycatcher	Empidonax minimus	2009	NA	NA	0	NA	161	6.1	4.8	10.4	NA	0	5	0	NA	205	403	160	NA
C177	Magnolia Warbler	Setophaga magnolia	2009	0	NA	NA	NA	161	6.1	4.8	10.4	NA	0	5	0	NA	205	403	160	NA
C177	White-throated Sparrow	Zonotrichia albicollis	2009	NA	NA	0	NA	161	6.1	4.8	10.4	NA	0	5	0	NA	205	403	160	NA
C177	Yellow-rumped Warbler	Setophaga coronata	2009	0	NA	NA	NA	161	6.1	4.8	10.4	NA	0	5	0	NA	205	403	160	NA
C182	American Robin	Turdus migratorius	2009	NA	NA	0	NA	198.667	10.2	16.8	14	NA	0.8	4.4	0.2	NA	153	222	121	NA
C182	Blackpoll Warbler	Setophaga striata	2009	0	NA	NA	NA	198.667	10.2	16.8	14	NA	0.8	4.4	0.2	NA	153	222	121	NA
C182	Least Flycatcher	Empidonax minimus	2009	NA	0	NA	NA	198.667	10.2	16.8	14	NA	0.8	4.4	0.2	NA	153	222	121	NA
C182	White-throated Sparrow	Zonotrichia albicollis	2009	NA	0	NA	NA	198.667	10.2	16.8	14	NA	0.8	4.4	0.2	NA	153	222	121	NA
C191	Boreal Chickadee	Poecile hudsonica	2009	0	NA	NA	NA	181	16.3	16.9	16.4	NA	7.8	4.6	13	NA	249	149	219	NA
C191	Nashville Warbler	Oreothlypis ruficapilla	2009	NA	NA	0	NA	181	16.3	16.9	16.4	NA	7.8	4.6	13	NA	249	149	219	NA
C191	Red-breasted Nuthatch	Sitta canadensis	2009	0	NA	NA	NA	181	16.3	16.9	16.4	NA	7.8	4.6	13	NA	249	149	219	NA
C194	Blackpoll Warbler	Setophaga striata	2009	0	NA	NA	NA	161	6.1	4.8	10.4	NA	0	5	0	NA	252	205	213	NA
C194	Blue-headed Vireo	Vireo solitarius	2009	0	NA	NA	NA	161	6.1	4.8	10.4	NA	0	5	0	NA	252	205	213	NA
C194	Magnolia Warbler	Setophaga magnolia	2009	0	NA	NA	NA	161	6.1	4.8	10.4	NA	0	5	0	NA	252	205	213	NA
C194	Philadelphia Vireo	Vireo philadelphicus	2009	0	NA	0	NA	161	6.1	4.8	10.4	NA	0	5	0	NA	252	205	213	NA
C198	American Redstart	Setophaga ruticilla	2009	0	0	0	NA	161	6.1	4.8	10.4	NA	0	5	0	NA	149	373	121	NA
C198	Boreal Chickadee	Poecile hudsonica	2009	0	NA	NA	NA	161	6.1	4.8	10.4	NA	0	5	0	NA	149	373	121	NA
C198	Golden-crowned Kinglet	Regulus satrapa	2009	NA	0	NA	NA	161	6.1	4.8	10.4	NA	0	5	0	NA	149	373	121	NA
C198	Magnolia Warbler	Setophaga magnolia	2009	0	NA	0	NA	161	6.1	4.8	10.4	NA	0	5	0	NA	149	373	121	NA
C198	Yellow-rumped Warbler	Setophaga coronata	2009	NA	NA	0	NA	161	6.1	4.8	10.4	NA	0	5	0	NA	149	373	121	NA
C207	Black-throated Green Warbler	Setophaga virens	2009	NA	NA	0	NA	171.667	13.1	15.3	14.3	NA	0	1	0	NA	89	260	80	NA
C207	Red-breasted Nuthatch	Sitta canadensis	2009	NA	NA	0	NA	171.667	13.1	15.3	14.3	NA	0	1	0	NA	89	260	80	NA
C207	Ruby-crowned Kinglet	Regulus calendula	2009	NA	NA	0	NA	171.667	13.1	15.3	14.3	NA	0	1	0	NA	89	260	80	NA
C208	Black-throated Green Warbler	Setophaga virens	2009	NA	0	NA	NA	191	11.9	13.8	14.3	NA	0.4	0	11.4	NA	284	110	234	NA
C208	Dark-eyed Junco	Junco hyemalis	2009	0	NA	NA	NA	191	11.9	13.8	14.3	NA	0.4	0	11.4	NA	284	110	234	NA
C208	Red-breasted Nuthatch	Sitta canadensis	2009	NA	0	NA	NA	191	11.9	13.8	14.3	NA	0.4	0	11.4	NA	284	110	234	NA
C211	Yellow-rumped Warbler	Setophaga coronata	2009	0	NA	NA	NA	181	16.3	16.9	16.4	NA	7.8	4.6	13	NA	150	247	127	NA
C242	American Redstart	Setophaga ruticilla	2009	0	1	1	NA	156.333	6.3	8	5.4	NA	0.2	0	0.2	NA	90	289	74	NA
C242	Bay-breasted Warbler	Setophaga castanea	2009	0	NA	NA	NA	156.333	6.3	8	5.4	NA	0.2	0	0.2	NA	90	289	74	NA
C242	Black-throated Green Warbler	Setophaga virens	2009	0	NA	0	NA	156.333	6.3	8	5.4	NA	0.2	0	0.2	NA	90	289	74	NA
C242	Boreal Chickadee	Poecile hudsonica	2009	0	NA	NA	NA	156.333	6.3	8	5.4	NA	0.2	0	0.2	NA	90	289	74	NA
C242	Golden-crowned Kinglet	Regulus satrapa	2009	0	NA	NA	NA	156.333	6.3	8	5.4	NA	0.2	0	0.2	NA	90	289	74	NA
C242	Magnolia Warbler	Setophaga magnolia	2009	NA	NA	0	NA	156.333	6.3	8	5.4	NA	0.2	0	0.2	NA	90	289	74	NA
C242	Nashville Warbler	Oreothlypis ruficapilla	2009	0	NA	NA	NA	156.333	6.3	8	5.4	NA	0.2	0	0.2	NA	90	289	74	NA
C242	Yellow-rumped Warbler	Setophaga coronata	2009	0	NA	NA	NA	156.333	6.3	8	5.4	NA	0.2	0	0.2	NA	90	289	74	NA
C243	American Redstart	Setophaga ruticilla	2009	0	0	0	NA	156.333	6.3	8	5.4	NA	0.2	0	0.2	NA	130	314	106	NA
C243	Bay-breasted Warbler	Setophaga castanea	2009	0	NA	NA	NA	156.333	6.3	8	5.4	NA	0.2	0	0.2	NA	130	314	106	NA
C243	Blackpoll Warbler	Setophaga striata	2009	NA	0	NA	NA	156.333	6.3	8	5.4	NA	0.2	0	0.2	NA	130	314	106	NA
C243	Golden-crowned Kinglet	Regulus satrapa	2009	NA	NA	0	NA	156.333	6.3	8	5.4	NA	0.2	0	0.2	NA	130	314	106	NA
C243	Philadelphia Vireo	Vireo philadelphicus	2009	0	NA	NA	NA	156.333	6.3	8	5.4	NA	0.2	0	0.2	NA	130	314	106	NA
C244	American Redstart	Setophaga ruticilla	2009	NA	NA	1	NA	156.333	6.3	8	5.4	NA	0.2	0	0.2	NA	161	344	135	NA
C244	American Robin	Turdus migratorius	2009	NA	0	NA	NA	156.333	6.3	8	5.4	NA	0.2	0	0.2	NA	161	344	135	NA
C244	Black-throated Green Warbler	Setophaga virens	2009	0	NA	NA	NA	156.333	6.3	8	5.4	NA	0.2	0	0.2	NA	161	344	135	NA
C244	Golden-crowned Kinglet	Regulus satrapa	2009	NA	NA	0	NA	156.333	6.3	8	5.4	NA	0.2	0	0.2	NA	161	344	135	NA
C244	Philadelphia Vireo	Vireo philadelphicus	2009	0	0	0	NA	156.333	6.3	8	5.4	NA	0.2	0	0.2	NA	161	344	135	NA
C244	Red-breasted Nuthatch	Sitta canadensis	2009	1	NA	NA	NA	156.333	6.3	8	5.4	NA	0.2	0	0.2	NA	161	344	135	NA
C245	American Redstart	Setophaga ruticilla	2009	0	NA	NA	NA	156.333	6.3	8	5.4	NA	0.2	0	0.2	NA	214	254	173	NA
C245	Black-throated Green Warbler	Setophaga virens	2009	NA	NA	0	NA	156.333	6.3	8	5.4	NA	0.2	0	0.2	NA	214	254	173	NA
C245	Magnolia Warbler	Setophaga magnolia	2009	NA	0	0	NA	156.333	6.3	8	5.4	NA	0.2	0	0.2	NA	214	254	173	NA
C245	Philadelphia Vireo	Vireo philadelphicus	2009	NA	0	NA	NA	156.333	6.3	8	5.4	NA	0.2	0	0.2	NA	214	254	173	NA
C245	Yellow-rumped Warbler	Setophaga coronata	2009	NA	NA	0	NA	156.333	6.3	8	5.4	NA	0.2	0	0.2	NA	214	254	173	NA
C246	American Redstart	Setophaga ruticilla	2009	0	NA	NA	NA	156.333	6.3	8	5.4	NA	0.2	0	0.2	NA	323	153	267	NA
C246	Blackpoll Warbler	Setophaga striata	2009	NA	0	NA	NA	156.333	6.3	8	5.4	NA	0.2	0	0.2	NA	323	153	267	NA
C246	Blue-headed Vireo	Vireo solitarius	2009	0	NA	NA	NA	156.333	6.3	8	5.4	NA	0.2	0	0.2	NA	323	153	267	NA
C246	Dark-eyed Junco	Junco hyemalis	2009	0	NA	NA	NA	156.333	6.3	8	5.4	NA	0.2	0	0.2	NA	323	153	267	NA
C246	Golden-crowned Kinglet	Regulus satrapa	2009	NA	NA	0	NA	156.333	6.3	8	5.4	NA	0.2	0	0.2	NA	323	153	267	NA
C246	Magnolia Warbler	Setophaga magnolia	2009	NA	NA	0	NA	156.333	6.3	8	5.4	NA	0.2	0	0.2	NA	323	153	267	NA
C246	Nashville Warbler	Oreothlypis ruficapilla	2009	0	NA	NA	NA	156.333	6.3	8	5.4	NA	0.2	0	0.2	NA	323	153	267	NA
C246	Philadelphia Vireo	Vireo philadelphicus	2009	0	NA	NA	NA	156.333	6.3	8	5.4	NA	0.2	0	0.2	NA	323	153	267	NA
C246	Ruby-crowned Kinglet	Regulus calendula	2009	0	NA	NA	NA	156.333	6.3	8	5.4	NA	0.2	0	0.2	NA	323	153	267	NA
C246	Yellow-rumped Warbler	Setophaga coronata	2009	0	NA	NA	NA	156.333	6.3	8	5.4	NA	0.2	0	0.2	NA	323	153	267	NA
C247	Black-throated Green Warbler	Setophaga virens	2009	0	NA	NA	NA	156.333	6.3	8	5.4	NA	0.2	0	0.2	NA	246	217	203	NA
C247	Philadelphia Vireo	Vireo philadelphicus	2009	0	0	NA	NA	156.333	6.3	8	5.4	NA	0.2	0	0.2	NA	246	217	203	NA
C247	Red-breasted Nuthatch	Sitta canadensis	2009	0	NA	NA	NA	156.333	6.3	8	5.4	NA	0.2	0	0.2	NA	246	217	203	NA
C247	Ruby-crowned Kinglet	Regulus calendula	2009	NA	NA	0	NA	156.333	6.3	8	5.4	NA	0.2	0	0.2	NA	246	217	203	NA
C248	American Redstart	Setophaga ruticilla	2009	0	NA	NA	NA	156.333	6.3	8	5.4	NA	0.2	0	0.2	NA	278	202	233	NA
C248	Bay-breasted Warbler	Setophaga castanea	2009	NA	0	0	NA	156.333	6.3	8	5.4	NA	0.2	0	0.2	NA	278	202	233	NA
C248	Blackpoll Warbler	Setophaga striata	2009	0	NA	NA	NA	156.333	6.3	8	5.4	NA	0.2	0	0.2	NA	278	202	233	NA
C248	Golden-crowned Kinglet	Regulus satrapa	2009	0	NA	NA	NA	156.333	6.3	8	5.4	NA	0.2	0	0.2	NA	278	202	233	NA
C248	Red-breasted Nuthatch	Sitta canadensis	2009	0	0	NA	NA	156.333	6.3	8	5.4	NA	0.2	0	0.2	NA	278	202	233	NA
C248	Ruby-crowned Kinglet	Regulus calendula	2009	0	NA	NA	NA	156.333	6.3	8	5.4	NA	0.2	0	0.2	NA	278	202	233	NA
C249	Bay-breasted Warbler	Setophaga castanea	2009	0	NA	0	NA	156.333	6.3	8	5.4	NA	0.2	0	0.2	NA	407	127	294	NA
C249	Blue-headed Vireo	Vireo solitarius	2009	NA	0	0	NA	156.333	6.3	8	5.4	NA	0.2	0	0.2	NA	407	127	294	NA
C249	Yellow-rumped Warbler	Setophaga coronata	2009	0	NA	NA	NA	156.333	6.3	8	5.4	NA	0.2	0	0.2	NA	407	127	294	NA
C250	Dark-eyed Junco	Junco hyemalis	2009	NA	0	NA	NA	156.333	6.3	8	5.4	NA	0.2	0	0.2	NA	387	89	328	NA
C250	Red-breasted Nuthatch	Sitta canadensis	2009	NA	0	NA	NA	156.333	6.3	8	5.4	NA	0.2	0	0.2	NA	387	89	328	NA
C250	Yellow-rumped Warbler	Setophaga coronata	2009	0	NA	0	NA	156.333	6.3	8	5.4	NA	0.2	0	0.2	NA	387	89	328	NA
J072	Golden-crowned Kinglet	Regulus satrapa	2009	0	NA	NA	NA	187.333	13.1	11.5	9.3	NA	0.4	4.4	0.4	NA	112	318	95	NA
J072	Magnolia Warbler	Setophaga magnolia	2009	NA	0	NA	NA	187.333	13.1	11.5	9.3	NA	0.4	4.4	0.4	NA	112	318	95	NA
J072	Philadelphia Vireo	Vireo philadelphicus	2009	NA	NA	0	NA	187.333	13.1	11.5	9.3	NA	0.4	4.4	0.4	NA	112	318	95	NA
J072	Red-breasted Nuthatch	Sitta canadensis	2009	NA	0	NA	NA	187.333	13.1	11.5	9.3	NA	0.4	4.4	0.4	NA	112	318	95	NA
J072	Ruby-crowned Kinglet	Regulus calendula	2009	NA	NA	1	NA	187.333	13.1	11.5	9.3	NA	0.4	4.4	0.4	NA	112	318	95	NA
J072	Yellow-rumped Warbler	Setophaga coronata	2009	0	NA	NA	NA	187.333	13.1	11.5	9.3	NA	0.4	4.4	0.4	NA	112	318	95	NA
J074	American Redstart	Setophaga ruticilla	2009	NA	0	NA	NA	187.333	13.1	11.5	9.3	NA	0.4	4.4	0.4	NA	197	213	187	NA
J074	Golden-crowned Kinglet	Regulus satrapa	2009	0	NA	NA	NA	187.333	13.1	11.5	9.3	NA	0.4	4.4	0.4	NA	197	213	187	NA
J074	Least Flycatcher	Empidonax minimus	2009	NA	NA	0	NA	187.333	13.1	11.5	9.3	NA	0.4	4.4	0.4	NA	197	213	187	NA
J074	Magnolia Warbler	Setophaga magnolia	2009	0	NA	NA	NA	187.333	13.1	11.5	9.3	NA	0.4	4.4	0.4	NA	197	213	187	NA
J074	Philadelphia Vireo	Vireo philadelphicus	2009	NA	0	NA	NA	187.333	13.1	11.5	9.3	NA	0.4	4.4	0.4	NA	197	213	187	NA
J074	Red-breasted Nuthatch	Sitta canadensis	2009	0	NA	NA	NA	187.333	13.1	11.5	9.3	NA	0.4	4.4	0.4	NA	197	213	187	NA
J074	Ruby-crowned Kinglet	Regulus calendula	2009	NA	NA	0	NA	187.333	13.1	11.5	9.3	NA	0.4	4.4	0.4	NA	197	213	187	NA
J075	Bay-breasted Warbler	Setophaga castanea	2009	0	0	1	NA	187.333	13.1	11.5	9.3	NA	0.4	4.4	0.4	NA	256	156	226	NA
J075	Golden-crowned Kinglet	Regulus satrapa	2009	0	NA	NA	NA	187.333	13.1	11.5	9.3	NA	0.4	4.4	0.4	NA	256	156	226	NA
J075	Red-breasted Nuthatch	Sitta canadensis	2009	NA	0	NA	NA	187.333	13.1	11.5	9.3	NA	0.4	4.4	0.4	NA	256	156	226	NA
J076	Bay-breasted Warbler	Setophaga castanea	2009	0	NA	NA	NA	187.333	13.1	11.5	9.3	NA	0.4	4.4	0.4	NA	298	97	279	NA
J076	Black-throated Green Warbler	Setophaga virens	2009	0	NA	NA	NA	187.333	13.1	11.5	9.3	NA	0.4	4.4	0.4	NA	298	97	279	NA
J076	Blue-headed Vireo	Vireo solitarius	2009	0	NA	NA	NA	187.333	13.1	11.5	9.3	NA	0.4	4.4	0.4	NA	298	97	279	NA
J076	Philadelphia Vireo	Vireo philadelphicus	2009	NA	NA	0	NA	187.333	13.1	11.5	9.3	NA	0.4	4.4	0.4	NA	298	97	279	NA
J076	Ruby-crowned Kinglet	Regulus calendula	2009	NA	NA	0	NA	187.333	13.1	11.5	9.3	NA	0.4	4.4	0.4	NA	298	97	279	NA
J076	Swainson's Thrush	Catharus ustulatus	2009	0	NA	NA	NA	187.333	13.1	11.5	9.3	NA	0.4	4.4	0.4	NA	298	97	279	NA
J076	Yellow-rumped Warbler	Setophaga coronata	2009	0	0	NA	NA	187.333	13.1	11.5	9.3	NA	0.4	4.4	0.4	NA	298	97	279	NA
J101	Philadelphia Vireo	Vireo philadelphicus	2009	NA	0	NA	NA	181	16.3	16.9	16.4	NA	7.8	4.6	13	NA	308	133	260	NA
J102	Blue-headed Vireo	Vireo solitarius	2009	NA	0	NA	NA	181	16.3	16.9	16.4	NA	7.8	4.6	13	NA	264	173	216	NA
J102	Magnolia Warbler	Setophaga magnolia	2009	NA	0	1	NA	181	16.3	16.9	16.4	NA	7.8	4.6	13	NA	264	173	216	NA
J102	Ruby-crowned Kinglet	Regulus calendula	2009	0	NA	0	NA	181	16.3	16.9	16.4	NA	7.8	4.6	13	NA	264	173	216	NA
J102	Yellow-rumped Warbler	Setophaga coronata	2009	0	0	NA	NA	181	16.3	16.9	16.4	NA	7.8	4.6	13	NA	264	173	216	NA
J103	American Robin	Turdus migratorius	2009	NA	1	NA	NA	181	16.3	16.9	16.4	NA	7.8	4.6	13	NA	212	225	173	NA
J103	Black-throated Green Warbler	Setophaga virens	2009	NA	NA	0	NA	181	16.3	16.9	16.4	NA	7.8	4.6	13	NA	212	225	173	NA
J103	Blue-headed Vireo	Vireo solitarius	2009	NA	NA	0	NA	181	16.3	16.9	16.4	NA	7.8	4.6	13	NA	212	225	173	NA
J103	Boreal Chickadee	Poecile hudsonica	2009	0	NA	NA	NA	181	16.3	16.9	16.4	NA	7.8	4.6	13	NA	212	225	173	NA
J103	Least Flycatcher	Empidonax minimus	2009	0	NA	NA	NA	181	16.3	16.9	16.4	NA	7.8	4.6	13	NA	212	225	173	NA
J103	Magnolia Warbler	Setophaga magnolia	2009	NA	0	NA	NA	181	16.3	16.9	16.4	NA	7.8	4.6	13	NA	212	225	173	NA
J103	Yellow-rumped Warbler	Setophaga coronata	2009	NA	0	NA	NA	181	16.3	16.9	16.4	NA	7.8	4.6	13	NA	212	225	173	NA
J104	Magnolia Warbler	Setophaga magnolia	2009	NA	0	NA	NA	181	16.3	16.9	16.4	NA	7.8	4.6	13	NA	178	270	137	NA
J105	Dark-eyed Junco	Junco hyemalis	2009	0	NA	NA	NA	181	16.3	16.9	16.4	NA	7.8	4.6	13	NA	141	317	103	NA
J105	Ruby-crowned Kinglet	Regulus calendula	2009	0	NA	NA	NA	181	16.3	16.9	16.4	NA	7.8	4.6	13	NA	141	317	103	NA
J241	Blue-headed Vireo	Vireo solitarius	2009	NA	0	NA	NA	161	6.1	4.8	10.4	NA	0	5	0	NA	163	337	101	NA
J241	Magnolia Warbler	Setophaga magnolia	2009	0	NA	NA	NA	161	6.1	4.8	10.4	NA	0	5	0	NA	163	337	101	NA
J241	Red-breasted Nuthatch	Sitta canadensis	2009	0	NA	NA	NA	161	6.1	4.8	10.4	NA	0	5	0	NA	163	337	101	NA
J242	Black-throated Green Warbler	Setophaga virens	2009	0	0	0	NA	161	6.1	4.8	10.4	NA	0	5	0	NA	162	281	152	NA
J242	Dark-eyed Junco	Junco hyemalis	2009	0	NA	NA	NA	161	6.1	4.8	10.4	NA	0	5	0	NA	162	281	152	NA
J242	Ruby-crowned Kinglet	Regulus calendula	2009	0	NA	NA	NA	161	6.1	4.8	10.4	NA	0	5	0	NA	162	281	152	NA
J242	Yellow-rumped Warbler	Setophaga coronata	2009	0	0	NA	NA	161	6.1	4.8	10.4	NA	0	5	0	NA	162	281	152	NA
J243	Bay-breasted Warbler	Setophaga castanea	2009	0	0	NA	NA	161	6.1	4.8	10.4	NA	0	5	0	NA	221	242	198	NA
J243	Black-throated Green Warbler	Setophaga virens	2009	0	NA	NA	NA	161	6.1	4.8	10.4	NA	0	5	0	NA	221	242	198	NA
J243	Blue-headed Vireo	Vireo solitarius	2009	NA	NA	0	NA	161	6.1	4.8	10.4	NA	0	5	0	NA	221	242	198	NA
J243	Dark-eyed Junco	Junco hyemalis	2009	NA	0	NA	NA	161	6.1	4.8	10.4	NA	0	5	0	NA	221	242	198	NA
J243	Yellow-rumped Warbler	Setophaga coronata	2009	0	NA	NA	NA	161	6.1	4.8	10.4	NA	0	5	0	NA	221	242	198	NA
J244	Bay-breasted Warbler	Setophaga castanea	2009	0	NA	NA	NA	161	6.1	4.8	10.4	NA	0	5	0	NA	273	201	250	NA
J244	Blackpoll Warbler	Setophaga striata	2009	0	0	NA	NA	161	6.1	4.8	10.4	NA	0	5	0	NA	273	201	250	NA
J244	Black-throated Green Warbler	Setophaga virens	2009	0	0	NA	NA	161	6.1	4.8	10.4	NA	0	5	0	NA	273	201	250	NA
J244	Boreal Chickadee	Poecile hudsonica	2009	NA	0	NA	NA	161	6.1	4.8	10.4	NA	0	5	0	NA	273	201	250	NA
J244	Dark-eyed Junco	Junco hyemalis	2009	0	0	NA	NA	161	6.1	4.8	10.4	NA	0	5	0	NA	273	201	250	NA
J244	Red-breasted Nuthatch	Sitta canadensis	2009	1	0	NA	NA	161	6.1	4.8	10.4	NA	0	5	0	NA	273	201	250	NA
J245	Bay-breasted Warbler	Setophaga castanea	2009	NA	NA	0	NA	161	6.1	4.8	10.4	NA	0	5	0	NA	322	159	308	NA
J246	Bay-breasted Warbler	Setophaga castanea	2009	0	0	NA	NA	161	6.1	4.8	10.4	NA	0	5	0	NA	374	109	335	NA
J246	Blackpoll Warbler	Setophaga striata	2009	0	NA	NA	NA	161	6.1	4.8	10.4	NA	0	5	0	NA	374	109	335	NA
J246	Blue-headed Vireo	Vireo solitarius	2009	0	NA	NA	NA	161	6.1	4.8	10.4	NA	0	5	0	NA	374	109	335	NA
J246	Dark-eyed Junco	Junco hyemalis	2009	NA	0	NA	NA	161	6.1	4.8	10.4	NA	0	5	0	NA	374	109	335	NA
J246	Magnolia Warbler	Setophaga magnolia	2009	0	NA	NA	NA	161	6.1	4.8	10.4	NA	0	5	0	NA	374	109	335	NA
J246	Nashville Warbler	Oreothlypis ruficapilla	2009	NA	0	NA	NA	161	6.1	4.8	10.4	NA	0	5	0	NA	374	109	335	NA
J246	Red-breasted Nuthatch	Sitta canadensis	2009	NA	NA	0	NA	161	6.1	4.8	10.4	NA	0	5	0	NA	374	109	335	NA
J255	Blackpoll Warbler	Setophaga striata	2009	0	NA	NA	NA	199	10.2	16.8	14.4	NA	0.8	4.4	0	NA	111	298	104	NA
J255	Dark-eyed Junco	Junco hyemalis	2009	0	NA	NA	NA	199	10.2	16.8	14.4	NA	0.8	4.4	0	NA	111	298	104	NA
J255	Red-breasted Nuthatch	Sitta canadensis	2009	0	NA	0	NA	199	10.2	16.8	14.4	NA	0.8	4.4	0	NA	111	298	104	NA
J255	Yellow-rumped Warbler	Setophaga coronata	2009	NA	0	NA	NA	199	10.2	16.8	14.4	NA	0.8	4.4	0	NA	111	298	104	NA
J265	Blackpoll Warbler	Setophaga striata	2009	NA	NA	0	NA	199	10.2	16.8	14.4	NA	0.8	4.4	0	NA	322	117	300	NA
J265	Magnolia Warbler	Setophaga magnolia	2009	0	NA	NA	NA	199	10.2	16.8	14.4	NA	0.8	4.4	0	NA	322	117	300	NA
J265	Red-breasted Nuthatch	Sitta canadensis	2009	NA	NA	0	NA	199	10.2	16.8	14.4	NA	0.8	4.4	0	NA	322	117	300	NA
J265	Yellow-rumped Warbler	Setophaga coronata	2009	0	NA	0	NA	199	10.2	16.8	14.4	NA	0.8	4.4	0	NA	322	117	300	NA
J266	Bay-breasted Warbler	Setophaga castanea	2009	0	NA	0	NA	199	10.2	16.8	14.4	NA	0.8	4.4	0	NA	264	176	247	NA
J266	Blackpoll Warbler	Setophaga striata	2009	0	NA	NA	NA	199	10.2	16.8	14.4	NA	0.8	4.4	0	NA	264	176	247	NA
J266	Yellow-rumped Warbler	Setophaga coronata	2009	NA	NA	0	NA	199	10.2	16.8	14.4	NA	0.8	4.4	0	NA	264	176	247	NA
J267	Bay-breasted Warbler	Setophaga castanea	2009	0	NA	NA	NA	199	10.2	16.8	14.4	NA	0.8	4.4	0	NA	209	256	194	NA
J267	Blue-headed Vireo	Vireo solitarius	2009	NA	NA	0	NA	199	10.2	16.8	14.4	NA	0.8	4.4	0	NA	209	256	194	NA
J267	Nashville Warbler	Oreothlypis ruficapilla	2009	NA	NA	0	NA	199	10.2	16.8	14.4	NA	0.8	4.4	0	NA	209	256	194	NA
J267	Red-breasted Nuthatch	Sitta canadensis	2009	NA	NA	0	NA	199	10.2	16.8	14.4	NA	0.8	4.4	0	NA	209	256	194	NA
J267	Ruby-crowned Kinglet	Regulus calendula	2009	0	NA	NA	NA	199	10.2	16.8	14.4	NA	0.8	4.4	0	NA	209	256	194	NA
J267	Yellow-rumped Warbler	Setophaga coronata	2009	NA	NA	0	NA	199	10.2	16.8	14.4	NA	0.8	4.4	0	NA	209	256	194	NA
J268	Bay-breasted Warbler	Setophaga castanea	2009	NA	NA	0	NA	199	10.2	16.8	14.4	NA	0.8	4.4	0	NA	158	298	151	NA
J268	Blue-headed Vireo	Vireo solitarius	2009	NA	0	NA	NA	199	10.2	16.8	14.4	NA	0.8	4.4	0	NA	158	298	151	NA
J268	Boreal Chickadee	Poecile hudsonica	2009	NA	0	NA	NA	199	10.2	16.8	14.4	NA	0.8	4.4	0	NA	158	298	151	NA
J268	Magnolia Warbler	Setophaga magnolia	2009	1	NA	NA	NA	199	10.2	16.8	14.4	NA	0.8	4.4	0	NA	158	298	151	NA
J268	Nashville Warbler	Oreothlypis ruficapilla	2009	0	NA	1	NA	199	10.2	16.8	14.4	NA	0.8	4.4	0	NA	158	298	151	NA
J268	Red-breasted Nuthatch	Sitta canadensis	2009	0	NA	NA	NA	199	10.2	16.8	14.4	NA	0.8	4.4	0	NA	158	298	151	NA
J268	Yellow-rumped Warbler	Setophaga coronata	2009	0	NA	NA	NA	199	10.2	16.8	14.4	NA	0.8	4.4	0	NA	158	298	151	NA
J281	Bay-breasted Warbler	Setophaga castanea	2009	NA	0	NA	NA	166.667	10.4	11.6	13.4	NA	3.8	0.2	0	NA	102	262	266	NA
J281	Red-breasted Nuthatch	Sitta canadensis	2009	0	NA	NA	NA	166.667	10.4	11.6	13.4	NA	3.8	0.2	0	NA	102	262	266	NA
J281	Ruby-crowned Kinglet	Regulus calendula	2009	NA	NA	0	NA	166.667	10.4	11.6	13.4	NA	3.8	0.2	0	NA	102	262	266	NA
J281	Yellow-rumped Warbler	Setophaga coronata	2009	0	NA	NA	NA	166.667	10.4	11.6	13.4	NA	3.8	0.2	0	NA	102	262	266	NA
J282	Blackpoll Warbler	Setophaga striata	2009	NA	0	NA	NA	166.667	10.4	11.6	13.4	NA	3.8	0.2	0	NA	180	231	101	NA
J282	Blue-headed Vireo	Vireo solitarius	2009	0	1	NA	NA	166.667	10.4	11.6	13.4	NA	3.8	0.2	0	NA	180	231	101	NA
J282	Dark-eyed Junco	Junco hyemalis	2009	0	NA	NA	NA	166.667	10.4	11.6	13.4	NA	3.8	0.2	0	NA	180	231	101	NA
J282	Magnolia Warbler	Setophaga magnolia	2009	0	NA	NA	NA	166.667	10.4	11.6	13.4	NA	3.8	0.2	0	NA	180	231	101	NA
J282	Philadelphia Vireo	Vireo philadelphicus	2009	0	NA	NA	NA	166.667	10.4	11.6	13.4	NA	3.8	0.2	0	NA	180	231	101	NA
J282	Red-breasted Nuthatch	Sitta canadensis	2009	NA	0	NA	NA	166.667	10.4	11.6	13.4	NA	3.8	0.2	0	NA	180	231	101	NA
J282	Yellow-rumped Warbler	Setophaga coronata	2009	0	NA	NA	NA	166.667	10.4	11.6	13.4	NA	3.8	0.2	0	NA	180	231	101	NA
J283	American Redstart	Setophaga ruticilla	2009	0	0	NA	NA	166.667	10.4	11.6	13.4	NA	3.8	0.2	0	NA	226	185	130	NA
J283	Blackpoll Warbler	Setophaga striata	2009	0	NA	0	NA	166.667	10.4	11.6	13.4	NA	3.8	0.2	0	NA	226	185	130	NA
J283	Black-throated Green Warbler	Setophaga virens	2009	NA	0	0	NA	166.667	10.4	11.6	13.4	NA	3.8	0.2	0	NA	226	185	130	NA
J283	Boreal Chickadee	Poecile hudsonica	2009	0	NA	NA	NA	166.667	10.4	11.6	13.4	NA	3.8	0.2	0	NA	226	185	130	NA
J283	Red-breasted Nuthatch	Sitta canadensis	2009	0	NA	0	NA	166.667	10.4	11.6	13.4	NA	3.8	0.2	0	NA	226	185	130	NA
J284	American Redstart	Setophaga ruticilla	2009	0	NA	1	NA	166.667	10.4	11.6	13.4	NA	3.8	0.2	0	NA	282	140	189	NA
J284	Bay-breasted Warbler	Setophaga castanea	2009	NA	NA	0	NA	166.667	10.4	11.6	13.4	NA	3.8	0.2	0	NA	282	140	189	NA
J284	Golden-crowned Kinglet	Regulus satrapa	2009	NA	NA	0	NA	166.667	10.4	11.6	13.4	NA	3.8	0.2	0	NA	282	140	189	NA
J284	Magnolia Warbler	Setophaga magnolia	2009	0	0	NA	NA	166.667	10.4	11.6	13.4	NA	3.8	0.2	0	NA	282	140	189	NA
J285	American Robin	Turdus migratorius	2009	NA	NA	0	NA	166.667	10.4	11.6	13.4	NA	3.8	0.2	0	NA	322	93	225	NA
J285	Blue-headed Vireo	Vireo solitarius	2009	NA	0	NA	NA	166.667	10.4	11.6	13.4	NA	3.8	0.2	0	NA	322	93	225	NA
J285	Magnolia Warbler	Setophaga magnolia	2009	NA	0	0	NA	166.667	10.4	11.6	13.4	NA	3.8	0.2	0	NA	322	93	225	NA
J352	Magnolia Warbler	Setophaga magnolia	2009	0	NA	NA	NA	176.333	16.5	17.8	14.9	NA	0	10.6	4.2	NA	330	75	305	NA
J352	Nashville Warbler	Oreothlypis ruficapilla	2009	0	NA	NA	NA	176.333	16.5	17.8	14.9	NA	0	10.6	4.2	NA	330	75	305	NA
J353	Black-throated Green Warbler	Setophaga virens	2009	NA	NA	0	NA	176.333	16.5	17.8	14.9	NA	0	10.6	4.2	NA	359	138	266	NA
J353	Blue-headed Vireo	Vireo solitarius	2009	NA	0	NA	NA	176.333	16.5	17.8	14.9	NA	0	10.6	4.2	NA	359	138	266	NA
J354	Dark-eyed Junco	Junco hyemalis	2009	0	NA	NA	NA	176.333	16.5	17.8	14.9	NA	0	10.6	4.2	NA	319	189	222	NA
J355	Bay-breasted Warbler	Setophaga castanea	2009	0	NA	NA	NA	176.333	16.5	17.8	14.9	NA	0	10.6	4.2	NA	277	229	180	NA
J355	Blue-headed Vireo	Vireo solitarius	2009	0	NA	NA	NA	176.333	16.5	17.8	14.9	NA	0	10.6	4.2	NA	277	229	180	NA
J355	Golden-crowned Kinglet	Regulus satrapa	2009	NA	NA	0	NA	176.333	16.5	17.8	14.9	NA	0	10.6	4.2	NA	277	229	180	NA
J355	Red-breasted Nuthatch	Sitta canadensis	2009	0	NA	NA	NA	176.333	16.5	17.8	14.9	NA	0	10.6	4.2	NA	277	229	180	NA
J355	Yellow-rumped Warbler	Setophaga coronata	2009	NA	0	NA	NA	176.333	16.5	17.8	14.9	NA	0	10.6	4.2	NA	277	229	180	NA
J356	Blackpoll Warbler	Setophaga striata	2009	NA	0	NA	NA	176.333	16.5	17.8	14.9	NA	0	10.6	4.2	NA	237	276	133	NA
J356	Boreal Chickadee	Poecile hudsonica	2009	NA	0	NA	NA	176.333	16.5	17.8	14.9	NA	0	10.6	4.2	NA	237	276	133	NA
J356	Red-breasted Nuthatch	Sitta canadensis	2009	NA	NA	0	NA	176.333	16.5	17.8	14.9	NA	0	10.6	4.2	NA	237	276	133	NA
J356	Ruby-crowned Kinglet	Regulus calendula	2009	0	NA	NA	NA	176.333	16.5	17.8	14.9	NA	0	10.6	4.2	NA	237	276	133	NA
J356	Yellow-rumped Warbler	Setophaga coronata	2009	0	0	NA	NA	176.333	16.5	17.8	14.9	NA	0	10.6	4.2	NA	237	276	133	NA
J357	Golden-crowned Kinglet	Regulus satrapa	2009	0	NA	NA	NA	176.333	16.5	17.8	14.9	NA	0	10.6	4.2	NA	186	299	87	NA
J475	Black-throated Green Warbler	Setophaga virens	2009	NA	0	NA	NA	153	7.7	5.9	5.8	NA	0.2	0.2	0.2	NA	136	269	86	NA
J475	Blue-headed Vireo	Vireo solitarius	2009	NA	NA	0	NA	153	7.7	5.9	5.8	NA	0.2	0.2	0.2	NA	136	269	86	NA
J475	White-throated Sparrow	Zonotrichia albicollis	2009	0	NA	NA	NA	153	7.7	5.9	5.8	NA	0.2	0.2	0.2	NA	136	269	86	NA
J483	American Redstart	Setophaga ruticilla	2009	0	0	NA	NA	151.667	7.5	5.9	5.8	NA	1.4	0.2	0.2	NA	321	81	200	NA
J483	Black-throated Green Warbler	Setophaga virens	2009	NA	0	NA	NA	151.667	7.5	5.9	5.8	NA	1.4	0.2	0.2	NA	321	81	200	NA
J483	Golden-crowned Kinglet	Regulus satrapa	2009	NA	NA	0	NA	151.667	7.5	5.9	5.8	NA	1.4	0.2	0.2	NA	321	81	200	NA
J483	Magnolia Warbler	Setophaga magnolia	2009	0	0	NA	NA	151.667	7.5	5.9	5.8	NA	1.4	0.2	0.2	NA	321	81	200	NA
J483	Philadelphia Vireo	Vireo philadelphicus	2009	NA	0	0	NA	151.667	7.5	5.9	5.8	NA	1.4	0.2	0.2	NA	321	81	200	NA
J483	Yellow-rumped Warbler	Setophaga coronata	2009	NA	0	0	NA	151.667	7.5	5.9	5.8	NA	1.4	0.2	0.2	NA	321	81	200	NA
J484	Bay-breasted Warbler	Setophaga castanea	2009	0	0	0	NA	151.667	7.5	5.9	5.8	NA	1.4	0.2	0.2	NA	373	115	169	NA
J484	Boreal Chickadee	Poecile hudsonica	2009	0	NA	NA	NA	151.667	7.5	5.9	5.8	NA	1.4	0.2	0.2	NA	373	115	169	NA
J484	Magnolia Warbler	Setophaga magnolia	2009	NA	NA	0	NA	151.667	7.5	5.9	5.8	NA	1.4	0.2	0.2	NA	373	115	169	NA
J484	Yellow-rumped Warbler	Setophaga coronata	2009	0	NA	NA	NA	151.667	7.5	5.9	5.8	NA	1.4	0.2	0.2	NA	373	115	169	NA
J486	Blackpoll Warbler	Setophaga striata	2009	0	NA	0	NA	153	7.7	5.9	5.8	NA	0.2	0.2	0.2	NA	372	175	275	NA
J486	Yellow-rumped Warbler	Setophaga coronata	2009	NA	0	NA	NA	153	7.7	5.9	5.8	NA	0.2	0.2	0.2	NA	372	175	275	NA
J487	American Redstart	Setophaga ruticilla	2009	NA	0	NA	NA	153	7.7	5.9	5.8	NA	0.2	0.2	0.2	NA	333	211	251	NA
J487	Blue-headed Vireo	Vireo solitarius	2009	NA	0	NA	NA	153	7.7	5.9	5.8	NA	0.2	0.2	0.2	NA	333	211	251	NA
J487	Ruby-crowned Kinglet	Regulus calendula	2009	0	NA	NA	NA	153	7.7	5.9	5.8	NA	0.2	0.2	0.2	NA	333	211	251	NA
J487	Yellow-rumped Warbler	Setophaga coronata	2009	0	0	NA	NA	153	7.7	5.9	5.8	NA	0.2	0.2	0.2	NA	333	211	251	NA
J488	American Redstart	Setophaga ruticilla	2009	NA	0	NA	NA	153	7.7	5.9	5.8	NA	0.2	0.2	0.2	NA	197	312	125	NA
J488	Black-throated Green Warbler	Setophaga virens	2009	NA	NA	0	NA	153	7.7	5.9	5.8	NA	0.2	0.2	0.2	NA	197	312	125	NA
J488	Red-breasted Nuthatch	Sitta canadensis	2009	NA	0	NA	NA	153	7.7	5.9	5.8	NA	0.2	0.2	0.2	NA	197	312	125	NA
J533	Black-throated Green Warbler	Setophaga virens	2009	NA	0	NA	NA	191	11.9	13.8	14.3	NA	0.4	0	11.4	NA	295	77	245	NA
J533	Magnolia Warbler	Setophaga magnolia	2009	NA	0	0	NA	191	11.9	13.8	14.3	NA	0.4	0	11.4	NA	295	77	245	NA
J533	Yellow-rumped Warbler	Setophaga coronata	2009	NA	NA	0	NA	191	11.9	13.8	14.3	NA	0.4	0	11.4	NA	295	77	245	NA
J534	Black-throated Green Warbler	Setophaga virens	2009	NA	0	NA	NA	191	11.9	13.8	14.3	NA	0.4	0	11.4	NA	254	124	192	NA
J534	Red-breasted Nuthatch	Sitta canadensis	2009	NA	NA	0	NA	191	11.9	13.8	14.3	NA	0.4	0	11.4	NA	254	124	192	NA
J535	Bay-breasted Warbler	Setophaga castanea	2009	NA	1	NA	NA	191	11.9	13.8	14.3	NA	0.4	0	11.4	NA	203	168	154	NA
J535	Black-throated Green Warbler	Setophaga virens	2009	NA	0	NA	NA	191	11.9	13.8	14.3	NA	0.4	0	11.4	NA	203	168	154	NA
J535	Dark-eyed Junco	Junco hyemalis	2009	NA	0	NA	NA	191	11.9	13.8	14.3	NA	0.4	0	11.4	NA	203	168	154	NA
J535	Red-breasted Nuthatch	Sitta canadensis	2009	NA	0	NA	NA	191	11.9	13.8	14.3	NA	0.4	0	11.4	NA	203	168	154	NA
J535	Swainson's Thrush	Catharus ustulatus	2009	1	NA	NA	NA	191	11.9	13.8	14.3	NA	0.4	0	11.4	NA	203	168	154	NA
J535	Yellow-rumped Warbler	Setophaga coronata	2009	NA	0	NA	NA	191	11.9	13.8	14.3	NA	0.4	0	11.4	NA	203	168	154	NA
J536	Magnolia Warbler	Setophaga magnolia	2009	NA	NA	0	NA	191	11.9	13.8	14.3	NA	0.4	0	11.4	NA	156	217	111	NA
J536	Nashville Warbler	Oreothlypis ruficapilla	2009	NA	0	NA	NA	191	11.9	13.8	14.3	NA	0.4	0	11.4	NA	156	217	111	NA
J536	Philadelphia Vireo	Vireo philadelphicus	2009	NA	NA	0	NA	191	11.9	13.8	14.3	NA	0.4	0	11.4	NA	156	217	111	NA
J536	Red-breasted Nuthatch	Sitta canadensis	2009	NA	0	NA	NA	191	11.9	13.8	14.3	NA	0.4	0	11.4	NA	156	217	111	NA
J537	Nashville Warbler	Oreothlypis ruficapilla	2009	0	0	NA	NA	191	11.9	13.8	14.3	NA	0.4	0	11.4	NA	91	257	75	NA
J581	Dark-eyed Junco	Junco hyemalis	2009	0	NA	NA	NA	194.667	11.1	9.2	9.5	NA	0.4	1.4	0	NA	76	302	71	NA
J581	Philadelphia Vireo	Vireo philadelphicus	2009	NA	NA	0	NA	194.667	11.1	9.2	9.5	NA	0.4	1.4	0	NA	76	302	71	NA
J582	American Redstart	Setophaga ruticilla	2009	NA	0	NA	NA	194.667	11.1	9.2	9.5	NA	0.4	1.4	0	NA	111	253	103	NA
J582	Dark-eyed Junco	Junco hyemalis	2009	NA	NA	0	NA	194.667	11.1	9.2	9.5	NA	0.4	1.4	0	NA	111	253	103	NA
J582	Yellow-rumped Warbler	Setophaga coronata	2009	NA	NA	0	NA	194.667	11.1	9.2	9.5	NA	0.4	1.4	0	NA	111	253	103	NA
J583	Bay-breasted Warbler	Setophaga castanea	2009	NA	1	NA	NA	194.667	11.1	9.2	9.5	NA	0.4	1.4	0	NA	151	212	140	NA
J583	Dark-eyed Junco	Junco hyemalis	2009	NA	0	NA	NA	194.667	11.1	9.2	9.5	NA	0.4	1.4	0	NA	151	212	140	NA
J583	Red-breasted Nuthatch	Sitta canadensis	2009	0	NA	NA	NA	194.667	11.1	9.2	9.5	NA	0.4	1.4	0	NA	151	212	140	NA
J583	Ruby-crowned Kinglet	Regulus calendula	2009	NA	0	NA	NA	194.667	11.1	9.2	9.5	NA	0.4	1.4	0	NA	151	212	140	NA
J583	Yellow-rumped Warbler	Setophaga coronata	2009	0	NA	NA	NA	194.667	11.1	9.2	9.5	NA	0.4	1.4	0	NA	151	212	140	NA
J584	Black-throated Green Warbler	Setophaga virens	2009	NA	0	NA	NA	194.667	11.1	9.2	9.5	NA	0.4	1.4	0	NA	196	166	183	NA
J584	Boreal Chickadee	Poecile hudsonica	2009	0	NA	NA	NA	194.667	11.1	9.2	9.5	NA	0.4	1.4	0	NA	196	166	183	NA
J584	Ruby-crowned Kinglet	Regulus calendula	2009	NA	0	NA	NA	194.667	11.1	9.2	9.5	NA	0.4	1.4	0	NA	196	166	183	NA
J584	White-throated Sparrow	Zonotrichia albicollis	2009	NA	0	NA	NA	194.667	11.1	9.2	9.5	NA	0.4	1.4	0	NA	196	166	183	NA
J584	Yellow-rumped Warbler	Setophaga coronata	2009	0	NA	NA	NA	194.667	11.1	9.2	9.5	NA	0.4	1.4	0	NA	196	166	183	NA
J585	Dark-eyed Junco	Junco hyemalis	2009	0	NA	NA	NA	194.667	11.1	9.2	9.5	NA	0.4	1.4	0	NA	244	120	230	NA
J585	Golden-crowned Kinglet	Regulus satrapa	2009	0	NA	NA	NA	194.667	11.1	9.2	9.5	NA	0.4	1.4	0	NA	244	120	230	NA
J586	Bay-breasted Warbler	Setophaga castanea	2009	NA	0	0	NA	194.667	11.1	9.2	9.5	NA	0.4	1.4	0	NA	286	80	267	NA
J592	White-throated Sparrow	Zonotrichia albicollis	2009	0	NA	NA	NA	171.667	13.1	15.3	14.3	NA	0	1	0	NA	235	261	261	NA
J592	Yellow-rumped Warbler	Setophaga coronata	2009	NA	0	NA	NA	171.667	13.1	15.3	14.3	NA	0	1	0	NA	235	261	261	NA
J593	Least Flycatcher	Empidonax minimus	2009	NA	NA	0	NA	171.667	13.1	15.3	14.3	NA	0	1	0	NA	195	165	204	NA
J594	Blue-headed Vireo	Vireo solitarius	2009	NA	0	NA	NA	171.667	13.1	15.3	14.3	NA	0	1	0	NA	164	197	165	NA
J594	Magnolia Warbler	Setophaga magnolia	2009	NA	0	NA	NA	171.667	13.1	15.3	14.3	NA	0	1	0	NA	164	197	165	NA
J595	Blue-headed Vireo	Vireo solitarius	2009	0	NA	NA	NA	171.667	13.1	15.3	14.3	NA	0	1	0	NA	124	244	148	NA
J595	Boreal Chickadee	Poecile hudsonica	2009	NA	NA	0	NA	171.667	13.1	15.3	14.3	NA	0	1	0	NA	124	244	148	NA
J595	Golden-crowned Kinglet	Regulus satrapa	2009	NA	0	NA	NA	171.667	13.1	15.3	14.3	NA	0	1	0	NA	124	244	148	NA
J596	Boreal Chickadee	Poecile hudsonica	2009	0	NA	NA	NA	171.667	13.1	15.3	14.3	NA	0	1	0	NA	84	283	93	NA
C002	American Robin	Turdus migratorius	2010	NA	0	NA	NA	159.5	9.4	7.2	8.9	10.7	0.4	0.6	0	0	135	91	118	62
C002	Blackpoll Warbler	Setophaga striata	2010	0	NA	0	NA	159.5	9.4	7.2	8.9	10.7	0.4	0.6	0	0	135	91	118	62
C002	Magnolia Warbler	Setophaga magnolia	2010	NA	NA	0	0	159.5	9.4	7.2	8.9	10.7	0.4	0.6	0	0	135	91	118	62
C002	Red-breasted Nuthatch	Sitta canadensis	2010	NA	NA	0	NA	159.5	9.4	7.2	8.9	10.7	0.4	0.6	0	0	135	91	118	62
C002	Yellow-rumped Warbler	Setophaga coronata	2010	0	NA	NA	NA	159.5	9.4	7.2	8.9	10.7	0.4	0.6	0	0	135	91	118	62
C006	American Redstart	Setophaga ruticilla	2010	0	NA	NA	NA	192.5	16.5	16.3	17.3	17.4	0	0	0.7	3.5	263	219	241	258
C006	American Robin	Turdus migratorius	2010	NA	0	NA	NA	192.5	16.5	16.3	17.3	17.4	0	0	0.7	3.5	263	219	241	258
C006	Blackpoll Warbler	Setophaga striata	2010	1	NA	NA	NA	192.5	16.5	16.3	17.3	17.4	0	0	0.7	3.5	263	219	241	258
C006	Boreal Chickadee	Poecile hudsonica	2010	0	NA	0	NA	192.5	16.5	16.3	17.3	17.4	0	0	0.7	3.5	263	219	241	258
C006	Dark-eyed Junco	Junco hyemalis	2010	0	NA	NA	NA	192.5	16.5	16.3	17.3	17.4	0	0	0.7	3.5	263	219	241	258
C006	Golden-crowned Kinglet	Regulus satrapa	2010	0	1	NA	0	192.5	16.5	16.3	17.3	17.4	0	0	0.7	3.5	263	219	241	258
C006	Least Flycatcher	Empidonax minimus	2010	0	NA	NA	NA	192.5	16.5	16.3	17.3	17.4	0	0	0.7	3.5	263	219	241	258
C006	Magnolia Warbler	Setophaga magnolia	2010	0	NA	NA	NA	192.5	16.5	16.3	17.3	17.4	0	0	0.7	3.5	263	219	241	258
C006	Nashville Warbler	Oreothlypis ruficapilla	2010	NA	0	NA	NA	192.5	16.5	16.3	17.3	17.4	0	0	0.7	3.5	263	219	241	258
C006	Red-breasted Nuthatch	Sitta canadensis	2010	0	NA	NA	NA	192.5	16.5	16.3	17.3	17.4	0	0	0.7	3.5	263	219	241	258
C006	Ruby-crowned Kinglet	Regulus calendula	2010	0	NA	NA	NA	192.5	16.5	16.3	17.3	17.4	0	0	0.7	3.5	263	219	241	258
C006	White-throated Sparrow	Zonotrichia albicollis	2010	0	NA	NA	NA	192.5	16.5	16.3	17.3	17.4	0	0	0.7	3.5	263	219	241	258
C006	Yellow-rumped Warbler	Setophaga coronata	2010	0	NA	NA	NA	192.5	16.5	16.3	17.3	17.4	0	0	0.7	3.5	263	219	241	258
C008	American Redstart	Setophaga ruticilla	2010	0	0	0	0	150.5	15.2	9	6.9	13.9	0	0	8.8	1.4	63	57	259	156
C008	Bay-breasted Warbler	Setophaga castanea	2010	NA	0	NA	0	150.5	15.2	9	6.9	13.9	0	0	8.8	1.4	63	57	259	156
C008	Black-throated Green Warbler	Setophaga virens	2010	0	NA	0	NA	150.5	15.2	9	6.9	13.9	0	0	8.8	1.4	63	57	259	156
C008	Blue-headed Vireo	Vireo solitarius	2010	0	NA	NA	NA	150.5	15.2	9	6.9	13.9	0	0	8.8	1.4	63	57	259	156
C008	Magnolia Warbler	Setophaga magnolia	2010	0	0	0	0	150.5	15.2	9	6.9	13.9	0	0	8.8	1.4	63	57	259	156
C008	Philadelphia Vireo	Vireo philadelphicus	2010	0	0	NA	0	150.5	15.2	9	6.9	13.9	0	0	8.8	1.4	63	57	259	156
C008	Ruby-crowned Kinglet	Regulus calendula	2010	0	0		0	150.5	15.2	9	6.9	13.9	0	0	8.8	1.4	63	57	259	156
C008	Swainson's Thrush	Catharus ustulatus	2010	NA	0	NA	NA	150.5	15.2	9	6.9	13.9	0	0	8.8	1.4	63	57	259	156
C008	Yellow-rumped Warbler	Setophaga coronata	2010	NA	NA	NA	0	150.5	15.2	9	6.9	13.9	0	0	8.8	1.4	63	57	259	156
C010	Black-throated Green Warbler	Setophaga virens	2010	0	0	NA	NA	184	7.7	10.5	19.3	20.2	4.9	0	0	1.1	88	99	102	116
C010	Boreal Chickadee	Poecile hudsonica	2010	NA	0	NA	NA	184	7.7	10.5	19.3	20.2	4.9	0	0	1.1	88	99	102	116
C010	Dark-eyed Junco	Junco hyemalis	2010	0	0	NA	NA	184	7.7	10.5	19.3	20.2	4.9	0	0	1.1	88	99	102	116
C010	Magnolia Warbler	Setophaga magnolia	2010	0	NA	NA	NA	184	7.7	10.5	19.3	20.2	4.9	0	0	1.1	88	99	102	116
C010	Nashville Warbler	Oreothlypis ruficapilla	2010	0	0	NA	NA	184	7.7	10.5	19.3	20.2	4.9	0	0	1.1	88	99	102	116
C010	Philadelphia Vireo	Vireo philadelphicus	2010	0	0	0	NA	184	7.7	10.5	19.3	20.2	4.9	0	0	1.1	88	99	102	116
C010	Red-breasted Nuthatch	Sitta canadensis	2010	NA	NA	0	NA	184	7.7	10.5	19.3	20.2	4.9	0	0	1.1	88	99	102	116
C010	Ruby-crowned Kinglet	Regulus calendula	2010	0	NA	0	NA	184	7.7	10.5	19.3	20.2	4.9	0	0	1.1	88	99	102	116
C010	Swainson's Thrush	Catharus ustulatus	2010	NA	0	NA	NA	184	7.7	10.5	19.3	20.2	4.9	0	0	1.1	88	99	102	116
C010	White-throated Sparrow	Zonotrichia albicollis	2010	0	0	NA	NA	184	7.7	10.5	19.3	20.2	4.9	0	0	1.1	88	99	102	116
C012	American Redstart	Setophaga ruticilla	2010	0	NA	NA	NA	188.5	22.1	22.5	22.5	22.4	0	0	0	46.7	231	202	204	191
C012	Blackpoll Warbler	Setophaga striata	2010	NA	0	0	NA	188.5	22.1	22.5	22.5	22.4	0	0	0	46.7	231	202	204	191
C012	Black-throated Green Warbler	Setophaga virens	2010	NA	0	NA	NA	188.5	22.1	22.5	22.5	22.4	0	0	0	46.7	231	202	204	191
C012	Blue-headed Vireo	Vireo solitarius	2010	NA	NA	NA	1	188.5	22.1	22.5	22.5	22.4	0	0	0	46.7	231	202	204	191
C012	Magnolia Warbler	Setophaga magnolia	2010	NA	0	NA	NA	188.5	22.1	22.5	22.5	22.4	0	0	0	46.7	231	202	204	191
C012	Philadelphia Vireo	Vireo philadelphicus	2010	0	NA	NA	NA	188.5	22.1	22.5	22.5	22.4	0	0	0	46.7	231	202	204	191
C012	Red-breasted Nuthatch	Sitta canadensis	2010	0	NA	0	NA	188.5	22.1	22.5	22.5	22.4	0	0	0	46.7	231	202	204	191
C012	Ruby-crowned Kinglet	Regulus calendula	2010	0	NA	NA	NA	188.5	22.1	22.5	22.5	22.4	0	0	0	46.7	231	202	204	191
C012	White-throated Sparrow	Zonotrichia albicollis	2010	NA	0	NA	0	188.5	22.1	22.5	22.5	22.4	0	0	0	46.7	231	202	204	191
C012	Yellow-rumped Warbler	Setophaga coronata	2010	NA	NA	NA	0	188.5	22.1	22.5	22.5	22.4	0	0	0	46.7	231	202	204	191
C013	American Redstart	Setophaga ruticilla	2010	NA	0	NA	NA	178.75	11.2	8.4	9.9	6.9	0.6	1.2	6.1	6.3	200	188	92	163
C013	Black-throated Green Warbler	Setophaga virens	2010	0	1	0	NA	178.75	11.2	8.4	9.9	6.9	0.6	1.2	6.1	6.3	200	188	92	163
C013	Dark-eyed Junco	Junco hyemalis	2010	0	1	NA	NA	178.75	11.2	8.4	9.9	6.9	0.6	1.2	6.1	6.3	200	188	92	163
C013	Magnolia Warbler	Setophaga magnolia	2010	NA	0	NA	NA	178.75	11.2	8.4	9.9	6.9	0.6	1.2	6.1	6.3	200	188	92	163
C013	Philadelphia Vireo	Vireo philadelphicus	2010	NA	NA	NA	1	178.75	11.2	8.4	9.9	6.9	0.6	1.2	6.1	6.3	200	188	92	163
C013	Red-breasted Nuthatch	Sitta canadensis	2010	NA	0	0	0	178.75	11.2	8.4	9.9	6.9	0.6	1.2	6.1	6.3	200	188	92	163
C013	Ruby-crowned Kinglet	Regulus calendula	2010	0	NA	NA	NA	178.75	11.2	8.4	9.9	6.9	0.6	1.2	6.1	6.3	200	188	92	163
C013	Yellow-rumped Warbler	Setophaga coronata	2010	0	NA	NA	NA	178.75	11.2	8.4	9.9	6.9	0.6	1.2	6.1	6.3	200	188	92	163
C014	Black-throated Green Warbler	Setophaga virens	2010	NA	0	NA	NA	184	7.7	10.5	19.3	20.2	4.9	0	0	1.1	169	179	181	187
C014	Blue-headed Vireo	Vireo solitarius	2010	NA	NA	NA	0	184	7.7	10.5	19.3	20.2	4.9	0	0	1.1	169	179	181	187
C014	Golden-crowned Kinglet	Regulus satrapa	2010	1	NA	NA	NA	184	7.7	10.5	19.3	20.2	4.9	0	0	1.1	169	179	181	187
C014	Magnolia Warbler	Setophaga magnolia	2010	1	1	1	1	184	7.7	10.5	19.3	20.2	4.9	0	0	1.1	169	179	181	187
C014	Philadelphia Vireo	Vireo philadelphicus	2010	NA	0	0	NA	184	7.7	10.5	19.3	20.2	4.9	0	0	1.1	169	179	181	187
C014	Red-breasted Nuthatch	Sitta canadensis	2010	NA	NA	NA	0	184	7.7	10.5	19.3	20.2	4.9	0	0	1.1	169	179	181	187
C014	Yellow-rumped Warbler	Setophaga coronata	2010	NA	0	NA	NA	184	7.7	10.5	19.3	20.2	4.9	0	0	1.1	169	179	181	187
C016	Blue-headed Vireo	Vireo solitarius	2010	NA	NA	0	NA	159.5	9.4	7.2	8.9	10.7	0.4	0.6	0	0	219	181	170	143
C016	Boreal Chickadee	Poecile hudsonica	2010	NA	NA	0	NA	159.5	9.4	7.2	8.9	10.7	0.4	0.6	0	0	219	181	170	143
C016	Golden-crowned Kinglet	Regulus satrapa	2010	0	NA	NA	NA	159.5	9.4	7.2	8.9	10.7	0.4	0.6	0	0	219	181	170	143
C016	Red-breasted Nuthatch	Sitta canadensis	2010	0	0	NA	0	159.5	9.4	7.2	8.9	10.7	0.4	0.6	0	0	219	181	170	143
C016	Ruby-crowned Kinglet	Regulus calendula	2010	NA	NA	0	NA	159.5	9.4	7.2	8.9	10.7	0.4	0.6	0	0	219	181	170	143
C016	White-throated Sparrow	Zonotrichia albicollis	2010	NA	0	0	NA	159.5	9.4	7.2	8.9	10.7	0.4	0.6	0	0	219	181	170	143
C016	Yellow-rumped Warbler	Setophaga coronata	2010	NA	0	0	NA	159.5	9.4	7.2	8.9	10.7	0.4	0.6	0	0	219	181	170	143
C017	American Robin	Turdus migratorius	2010	NA	0	NA	NA	178.75	11.2	8.4	9.9	6.9	0.6	1.2	6.1	6.3	62	39	144	36
C017	Magnolia Warbler	Setophaga magnolia	2010	NA	0	0	NA	178.75	11.2	8.4	9.9	6.9	0.6	1.2	6.1	6.3	62	39	144	36
C017	Red-breasted Nuthatch	Sitta canadensis	2010	0	NA	NA	NA	178.75	11.2	8.4	9.9	6.9	0.6	1.2	6.1	6.3	62	39	144	36
C017	Ruby-crowned Kinglet	Regulus calendula	2010	NA	0	NA	NA	178.75	11.2	8.4	9.9	6.9	0.6	1.2	6.1	6.3	62	39	144	36
C017	White-throated Sparrow	Zonotrichia albicollis	2010	NA	NA	0	NA	178.75	11.2	8.4	9.9	6.9	0.6	1.2	6.1	6.3	62	39	144	36
C020	Bay-breasted Warbler	Setophaga castanea	2010	0	NA	NA	NA	159.5	9.4	7.2	8.9	10.7	0.4	0.6	0	0	283	258	219	224
C020	Black-throated Green Warbler	Setophaga virens	2010	0	0	0	0	159.5	9.4	7.2	8.9	10.7	0.4	0.6	0	0	283	258	219	224
C020	Golden-crowned Kinglet	Regulus satrapa	2010	0	NA	NA	NA	159.5	9.4	7.2	8.9	10.7	0.4	0.6	0	0	283	258	219	224
C020	Magnolia Warbler	Setophaga magnolia	2010	NA	0	NA	NA	159.5	9.4	7.2	8.9	10.7	0.4	0.6	0	0	283	258	219	224
C020	Philadelphia Vireo	Vireo philadelphicus	2010	NA	NA	NA	0	159.5	9.4	7.2	8.9	10.7	0.4	0.6	0	0	283	258	219	224
C020	Red-breasted Nuthatch	Sitta canadensis	2010	0	0	0	NA	159.5	9.4	7.2	8.9	10.7	0.4	0.6	0	0	283	258	219	224
C020	Yellow-rumped Warbler	Setophaga coronata	2010	NA	NA	0	0	159.5	9.4	7.2	8.9	10.7	0.4	0.6	0	0	283	258	219	224
C022	Black-throated Green Warbler	Setophaga virens	2010	NA	0	NA	NA	192.5	16.5	16.3	17.3	17.4	0	0	0.7	3.5	59	55	42	65
C022	Golden-crowned Kinglet	Regulus satrapa	2010	NA	NA	0	NA	192.5	16.5	16.3	17.3	17.4	0	0	0.7	3.5	59	55	42	65
C022	Red-breasted Nuthatch	Sitta canadensis	2010	0	NA	NA	NA	192.5	16.5	16.3	17.3	17.4	0	0	0.7	3.5	59	55	42	65
C022	Swainson's Thrush	Catharus ustulatus	2010	0	NA	NA	NA	192.5	16.5	16.3	17.3	17.4	0	0	0.7	3.5	59	55	42	65
C022	White-throated Sparrow	Zonotrichia albicollis	2010	NA	NA	NA	0	192.5	16.5	16.3	17.3	17.4	0	0	0.7	3.5	59	55	42	65
C022	Yellow-rumped Warbler	Setophaga coronata	2010	0	NA	NA	NA	192.5	16.5	16.3	17.3	17.4	0	0	0.7	3.5	59	55	42	65
C033	American Redstart	Setophaga ruticilla	2010	0	NA	NA	NA	192.5	16.5	16.3	17.3	17.4	0	0	0.7	3.5	135	109	111	141
C033	Bay-breasted Warbler	Setophaga castanea	2010	NA	0	NA	NA	192.5	16.5	16.3	17.3	17.4	0	0	0.7	3.5	135	109	111	141
C033	Dark-eyed Junco	Junco hyemalis	2010	NA	0	NA	NA	192.5	16.5	16.3	17.3	17.4	0	0	0.7	3.5	135	109	111	141
C033	Golden-crowned Kinglet	Regulus satrapa	2010	NA	NA	0	NA	192.5	16.5	16.3	17.3	17.4	0	0	0.7	3.5	135	109	111	141
C033	Magnolia Warbler	Setophaga magnolia	2010	NA	NA	0	NA	192.5	16.5	16.3	17.3	17.4	0	0	0.7	3.5	135	109	111	141
C033	Nashville Warbler	Oreothlypis ruficapilla	2010	0	NA	NA	0	192.5	16.5	16.3	17.3	17.4	0	0	0.7	3.5	135	109	111	141
C033	Red-breasted Nuthatch	Sitta canadensis	2010	NA	NA	NA	0	192.5	16.5	16.3	17.3	17.4	0	0	0.7	3.5	135	109	111	141
C033	Ruby-crowned Kinglet	Regulus calendula	2010	NA	0	NA	NA	192.5	16.5	16.3	17.3	17.4	0	0	0.7	3.5	135	109	111	141
C033	Yellow-rumped Warbler	Setophaga coronata	2010	0	NA	NA	0	192.5	16.5	16.3	17.3	17.4	0	0	0.7	3.5	135	109	111	141
C034	American Redstart	Setophaga ruticilla	2010	0	NA	0	NA	150.5	15.2	9	6.9	13.9	0	0	8.8	1.4	302	238	54	58
C034	Bay-breasted Warbler	Setophaga castanea	2010	NA	0	NA	NA	150.5	15.2	9	6.9	13.9	0	0	8.8	1.4	302	238	54	58
C034	Boreal Chickadee	Poecile hudsonica	2010	NA	NA	0	NA	150.5	15.2	9	6.9	13.9	0	0	8.8	1.4	302	238	54	58
C034	Philadelphia Vireo	Vireo philadelphicus	2010	0	NA	NA	0	150.5	15.2	9	6.9	13.9	0	0	8.8	1.4	302	238	54	58
C034	Ruby-crowned Kinglet	Regulus calendula	2010	0	NA	0	NA	150.5	15.2	9	6.9	13.9	0	0	8.8	1.4	302	238	54	58
C034	White-throated Sparrow	Zonotrichia albicollis	2010	0	NA	NA	NA	150.5	15.2	9	6.9	13.9	0	0	8.8	1.4	302	238	54	58
C034	Yellow-rumped Warbler	Setophaga coronata	2010	0	NA	NA	NA	150.5	15.2	9	6.9	13.9	0	0	8.8	1.4	302	238	54	58
C036	Bay-breasted Warbler	Setophaga castanea	2010	NA	NA	1	NA	188.5	22.1	22.5	22.5	22.4	0	0	0	46.7	197	178	170	165
C036	Ruby-crowned Kinglet	Regulus calendula	2010	NA	0	NA	NA	188.5	22.1	22.5	22.5	22.4	0	0	0	46.7	197	178	170	165
C036	Swainson's Thrush	Catharus ustulatus	2010	0	0	NA	NA	188.5	22.1	22.5	22.5	22.4	0	0	0	46.7	197	178	170	165
C036	Yellow-rumped Warbler	Setophaga coronata	2010	NA	0	0	NA	188.5	22.1	22.5	22.5	22.4	0	0	0	46.7	197	178	170	165
C037	American Redstart	Setophaga ruticilla	2010	0	0	NA	NA	163.75	10.9	12.1	12.5	7.2	0	0	0	0	290	258	250	225
C037	Bay-breasted Warbler	Setophaga castanea	2010	NA	0	NA	NA	163.75	10.9	12.1	12.5	7.2	0	0	0	0	290	258	250	225
C037	Black-throated Green Warbler	Setophaga virens	2010	NA	NA	NA	0	163.75	10.9	12.1	12.5	7.2	0	0	0	0	290	258	250	225
C037	Blue-headed Vireo	Vireo solitarius	2010	0	NA	NA	NA	163.75	10.9	12.1	12.5	7.2	0	0	0	0	290	258	250	225
C037	Golden-crowned Kinglet	Regulus satrapa	2010	0	NA	NA	NA	163.75	10.9	12.1	12.5	7.2	0	0	0	0	290	258	250	225
C037	Least Flycatcher	Empidonax minimus	2010	0	NA	NA	NA	163.75	10.9	12.1	12.5	7.2	0	0	0	0	290	258	250	225
C037	Magnolia Warbler	Setophaga magnolia	2010	0	NA	NA	0	163.75	10.9	12.1	12.5	7.2	0	0	0	0	290	258	250	225
C037	Philadelphia Vireo	Vireo philadelphicus	2010	NA	0	0	NA	163.75	10.9	12.1	12.5	7.2	0	0	0	0	290	258	250	225
C037	Red-breasted Nuthatch	Sitta canadensis	2010	0	NA	NA	NA	163.75	10.9	12.1	12.5	7.2	0	0	0	0	290	258	250	225
C037	White-throated Sparrow	Zonotrichia albicollis	2010	0	0	NA	0	163.75	10.9	12.1	12.5	7.2	0	0	0	0	290	258	250	225
C043	American Robin	Turdus migratorius	2010	0	NA	0	NA	159.5	9.4	7.2	8.9	10.7	0.4	0.6	0	0	77	141	142	115
C043	Bay-breasted Warbler	Setophaga castanea	2010	0	0	NA	NA	159.5	9.4	7.2	8.9	10.7	0.4	0.6	0	0	77	141	142	115
C043	Blackpoll Warbler	Setophaga striata	2010	NA	NA	NA	0	159.5	9.4	7.2	8.9	10.7	0.4	0.6	0	0	77	141	142	115
C043	Black-throated Green Warbler	Setophaga virens	2010	0	0	0	0	159.5	9.4	7.2	8.9	10.7	0.4	0.6	0	0	77	141	142	115
C043	Dark-eyed Junco	Junco hyemalis	2010	NA	NA	NA	0	159.5	9.4	7.2	8.9	10.7	0.4	0.6	0	0	77	141	142	115
C043	Magnolia Warbler	Setophaga magnolia	2010	NA	NA	0	NA	159.5	9.4	7.2	8.9	10.7	0.4	0.6	0	0	77	141	142	115
C043	Red-breasted Nuthatch	Sitta canadensis	2010	NA	NA	NA	0	159.5	9.4	7.2	8.9	10.7	0.4	0.6	0	0	77	141	142	115
C043	Ruby-crowned Kinglet	Regulus calendula	2010	0	NA	NA	0	159.5	9.4	7.2	8.9	10.7	0.4	0.6	0	0	77	141	142	115
C043	White-throated Sparrow	Zonotrichia albicollis	2010	NA	NA	0	NA	159.5	9.4	7.2	8.9	10.7	0.4	0.6	0	0	77	141	142	115
C043	Yellow-rumped Warbler	Setophaga coronata	2010	NA	0	0	0	159.5	9.4	7.2	8.9	10.7	0.4	0.6	0	0	77	141	142	115
C051	Dark-eyed Junco	Junco hyemalis	2010	0	NA	NA	NA	178.75	11.2	8.4	9.9	6.9	0.6	1.2	6.1	6.3	93	68	220	64
C051	Golden-crowned Kinglet	Regulus satrapa	2010	1	0	NA	NA	178.75	11.2	8.4	9.9	6.9	0.6	1.2	6.1	6.3	93	68	220	64
C051	Red-breasted Nuthatch	Sitta canadensis	2010	1	0	NA	NA	178.75	11.2	8.4	9.9	6.9	0.6	1.2	6.1	6.3	93	68	220	64
C051	Ruby-crowned Kinglet	Regulus calendula	2010	0	NA	NA	NA	178.75	11.2	8.4	9.9	6.9	0.6	1.2	6.1	6.3	93	68	220	64
C051	Swainson's Thrush	Catharus ustulatus	2010	0	NA	NA	NA	178.75	11.2	8.4	9.9	6.9	0.6	1.2	6.1	6.3	93	68	220	64
C051	Yellow-rumped Warbler	Setophaga coronata	2010	0	NA	NA	NA	178.75	11.2	8.4	9.9	6.9	0.6	1.2	6.1	6.3	93	68	220	64
C055	American Redstart	Setophaga ruticilla	2010	NA	0	NA	NA	178.75	11.2	8.4	9.9	6.9	0.6	1.2	6.1	6.3	140	103	193	86
C055	American Robin	Turdus migratorius	2010	0	0	0	NA	178.75	11.2	8.4	9.9	6.9	0.6	1.2	6.1	6.3	140	103	193	86
C055	Magnolia Warbler	Setophaga magnolia	2010	0	NA	NA	NA	178.75	11.2	8.4	9.9	6.9	0.6	1.2	6.1	6.3	140	103	193	86
C055	Red-breasted Nuthatch	Sitta canadensis	2010	NA	NA	0	0	178.75	11.2	8.4	9.9	6.9	0.6	1.2	6.1	6.3	140	103	193	86
C055	Ruby-crowned Kinglet	Regulus calendula	2010	0	0	NA	NA	178.75	11.2	8.4	9.9	6.9	0.6	1.2	6.1	6.3	140	103	193	86
C055	White-throated Sparrow	Zonotrichia albicollis	2010	1	0	NA	NA	178.75	11.2	8.4	9.9	6.9	0.6	1.2	6.1	6.3	140	103	193	86
C055	Yellow-rumped Warbler	Setophaga coronata	2010	NA	NA	0	NA	178.75	11.2	8.4	9.9	6.9	0.6	1.2	6.1	6.3	140	103	193	86
C057	Black-throated Green Warbler	Setophaga virens	2010	0	0	NA	NA	168.5	10.5	16.2	18.1	18.8	0	1.1	0	0	176	174	172	170
C057	Dark-eyed Junco	Junco hyemalis	2010	NA	NA	NA	1	168.5	10.5	16.2	18.1	18.8	0	1.1	0	0	176	174	172	170
C057	Golden-crowned Kinglet	Regulus satrapa	2010	0	NA	NA	NA	168.5	10.5	16.2	18.1	18.8	0	1.1	0	0	176	174	172	170
C057	Magnolia Warbler	Setophaga magnolia	2010	0	NA	0	0	168.5	10.5	16.2	18.1	18.8	0	1.1	0	0	176	174	172	170
C057	Red-breasted Nuthatch	Sitta canadensis	2010	0	NA	NA	NA	168.5	10.5	16.2	18.1	18.8	0	1.1	0	0	176	174	172	170
C057	Ruby-crowned Kinglet	Regulus calendula	2010	0	NA	NA	0	168.5	10.5	16.2	18.1	18.8	0	1.1	0	0	176	174	172	170
C057	White-throated Sparrow	Zonotrichia albicollis	2010	NA	NA	0	NA	168.5	10.5	16.2	18.1	18.8	0	1.1	0	0	176	174	172	170
C057	Yellow-rumped Warbler	Setophaga coronata	2010	NA	NA	1	0	168.5	10.5	16.2	18.1	18.8	0	1.1	0	0	176	174	172	170
C058	Blackpoll Warbler	Setophaga striata	2010	0	0	0	NA	155.25	14.7	12.4	11.5	8.9	5.2	0.2	16.8	6.8	130	149	193	59
C058	Dark-eyed Junco	Junco hyemalis	2010	NA	0	NA	NA	155.25	14.7	12.4	11.5	8.9	5.2	0.2	16.8	6.8	130	149	193	59
C058	Magnolia Warbler	Setophaga magnolia	2010	NA	0	0	NA	155.25	14.7	12.4	11.5	8.9	5.2	0.2	16.8	6.8	130	149	193	59
C058	Nashville Warbler	Oreothlypis ruficapilla	2010	NA	0	NA	NA	155.25	14.7	12.4	11.5	8.9	5.2	0.2	16.8	6.8	130	149	193	59
C058	Philadelphia Vireo	Vireo philadelphicus	2010	0	0	0	0	155.25	14.7	12.4	11.5	8.9	5.2	0.2	16.8	6.8	130	149	193	59
C058	Red-breasted Nuthatch	Sitta canadensis	2010	NA	NA	NA	0	155.25	14.7	12.4	11.5	8.9	5.2	0.2	16.8	6.8	130	149	193	59
C058	Ruby-crowned Kinglet	Regulus calendula	2010	NA	NA	NA	0	155.25	14.7	12.4	11.5	8.9	5.2	0.2	16.8	6.8	130	149	193	59
C058	White-throated Sparrow	Zonotrichia albicollis	2010	NA	0	NA	NA	155.25	14.7	12.4	11.5	8.9	5.2	0.2	16.8	6.8	130	149	193	59
C058	Yellow-rumped Warbler	Setophaga coronata	2010	0	0	NA	0	155.25	14.7	12.4	11.5	8.9	5.2	0.2	16.8	6.8	130	149	193	59
C063	Bay-breasted Warbler	Setophaga castanea	2010	0	0	NA	0	168.5	10.5	16.2	18.1	18.8	0	1.1	0	0	105	105	97	95
C063	Blue-headed Vireo	Vireo solitarius	2010	NA	0	NA	0	168.5	10.5	16.2	18.1	18.8	0	1.1	0	0	105	105	97	95
C063	Dark-eyed Junco	Junco hyemalis	2010	NA	NA	0	0	168.5	10.5	16.2	18.1	18.8	0	1.1	0	0	105	105	97	95
C063	Magnolia Warbler	Setophaga magnolia	2010	0			0	168.5	10.5	16.2	18.1	18.8	0	1.1	0	0	105	105	97	95
C063	Philadelphia Vireo	Vireo philadelphicus	2010	0	NA	NA	NA	168.5	10.5	16.2	18.1	18.8	0	1.1	0	0	105	105	97	95
C063	Red-breasted Nuthatch	Sitta canadensis	2010	1	0	NA	0	168.5	10.5	16.2	18.1	18.8	0	1.1	0	0	105	105	97	95
C063	Ruby-crowned Kinglet	Regulus calendula	2010	0	NA	NA	NA	168.5	10.5	16.2	18.1	18.8	0	1.1	0	0	105	105	97	95
C063	Yellow-rumped Warbler	Setophaga coronata	2010	0	NA	NA	NA	168.5	10.5	16.2	18.1	18.8	0	1.1	0	0	105	105	97	95
C064	American Redstart	Setophaga ruticilla	2010	0	NA	0	0	150.5	15.2	9	6.9	13.9	0	0	8.8	1.4	274	213	81	86
C064	Bay-breasted Warbler	Setophaga castanea	2010	NA	0	NA	NA	150.5	15.2	9	6.9	13.9	0	0	8.8	1.4	274	213	81	86
C064	Black-throated Green Warbler	Setophaga virens	2010	NA	NA	NA	0	150.5	15.2	9	6.9	13.9	0	0	8.8	1.4	274	213	81	86
C064	Golden-crowned Kinglet	Regulus satrapa	2010	NA	NA	0	NA	150.5	15.2	9	6.9	13.9	0	0	8.8	1.4	274	213	81	86
C064	Philadelphia Vireo	Vireo philadelphicus	2010	NA	0	NA	NA	150.5	15.2	9	6.9	13.9	0	0	8.8	1.4	274	213	81	86
C064	Red-breasted Nuthatch	Sitta canadensis	2010	0	0	0	NA	150.5	15.2	9	6.9	13.9	0	0	8.8	1.4	274	213	81	86
C064	Ruby-crowned Kinglet	Regulus calendula	2010	NA	0	0	0	150.5	15.2	9	6.9	13.9	0	0	8.8	1.4	274	213	81	86
C064	Yellow-rumped Warbler	Setophaga coronata	2010	0	0	0	0	150.5	15.2	9	6.9	13.9	0	0	8.8	1.4	274	213	81	86
C072	Bay-breasted Warbler	Setophaga castanea	2010	NA	0	0	NA	192.5	16.5	16.3	17.3	17.4	0	0	0.7	3.5	156	131	133	162
C072	Blackpoll Warbler	Setophaga striata	2010	NA	0	NA	NA	192.5	16.5	16.3	17.3	17.4	0	0	0.7	3.5	156	131	133	162
C072	Nashville Warbler	Oreothlypis ruficapilla	2010	0	0	NA	0	192.5	16.5	16.3	17.3	17.4	0	0	0.7	3.5	156	131	133	162
C072	Red-breasted Nuthatch	Sitta canadensis	2010	NA	NA	NA	0	192.5	16.5	16.3	17.3	17.4	0	0	0.7	3.5	156	131	133	162
C072	Ruby-crowned Kinglet	Regulus calendula	2010	0	0	NA	NA	192.5	16.5	16.3	17.3	17.4	0	0	0.7	3.5	156	131	133	162
C072	White-throated Sparrow	Zonotrichia albicollis	2010	NA	NA	NA	0	192.5	16.5	16.3	17.3	17.4	0	0	0.7	3.5	156	131	133	162
C077	American Redstart	Setophaga ruticilla	2010	0	1	0	0	184	7.7	10.5	19.3	20.2	4.9	0	0	1.1	63	82	76	94
C077	American Robin	Turdus migratorius	2010	0	NA	NA	NA	184	7.7	10.5	19.3	20.2	4.9	0	0	1.1	63	82	76	94
C077	Blackpoll Warbler	Setophaga striata	2010	NA	0	NA	NA	184	7.7	10.5	19.3	20.2	4.9	0	0	1.1	63	82	76	94
C077	Black-throated Green Warbler	Setophaga virens	2010	0	NA	NA	NA	184	7.7	10.5	19.3	20.2	4.9	0	0	1.1	63	82	76	94
C077	Dark-eyed Junco	Junco hyemalis	2010	0	NA	NA	NA	184	7.7	10.5	19.3	20.2	4.9	0	0	1.1	63	82	76	94
C077	Nashville Warbler	Oreothlypis ruficapilla	2010	0	0	NA	NA	184	7.7	10.5	19.3	20.2	4.9	0	0	1.1	63	82	76	94
C077	Philadelphia Vireo	Vireo philadelphicus	2010	0	0	0	NA	184	7.7	10.5	19.3	20.2	4.9	0	0	1.1	63	82	76	94
C077	Red-breasted Nuthatch	Sitta canadensis	2010	NA	NA	NA	0	184	7.7	10.5	19.3	20.2	4.9	0	0	1.1	63	82	76	94
C077	Ruby-crowned Kinglet	Regulus calendula	2010	0	NA	NA	NA	184	7.7	10.5	19.3	20.2	4.9	0	0	1.1	63	82	76	94
C077	Swainson's Thrush	Catharus ustulatus	2010	NA	0	1	0	184	7.7	10.5	19.3	20.2	4.9	0	0	1.1	63	82	76	94
C077	White-throated Sparrow	Zonotrichia albicollis	2010	0	0	0	NA	184	7.7	10.5	19.3	20.2	4.9	0	0	1.1	63	82	76	94
C077	Yellow-rumped Warbler	Setophaga coronata	2010	0	NA	NA	NA	184	7.7	10.5	19.3	20.2	4.9	0	0	1.1	63	82	76	94
C079	Black-throated Green Warbler	Setophaga virens	2010	NA	NA	NA	0	163.75	10.9	12.1	12.5	7.2	0	0	0	0	89	51	54	63
C079	Philadelphia Vireo	Vireo philadelphicus	2010	NA	NA	0	NA	163.75	10.9	12.1	12.5	7.2	0	0	0	0	89	51	54	63
C079	Red-breasted Nuthatch	Sitta canadensis	2010	0	NA	NA	NA	163.75	10.9	12.1	12.5	7.2	0	0	0	0	89	51	54	63
C079	Yellow-rumped Warbler	Setophaga coronata	2010	0	NA	NA	0	163.75	10.9	12.1	12.5	7.2	0	0	0	0	89	51	54	63
C081	American Redstart	Setophaga ruticilla	2010	NA	NA	NA	0	192.5	16.5	16.3	17.3	17.4	0	0	0.7	3.5	290	257	265	281
C081	Bay-breasted Warbler	Setophaga castanea	2010	NA	0	NA	NA	192.5	16.5	16.3	17.3	17.4	0	0	0.7	3.5	290	257	265	281
C081	Blackpoll Warbler	Setophaga striata	2010	0	NA	NA	NA	192.5	16.5	16.3	17.3	17.4	0	0	0.7	3.5	290	257	265	281
C081	Blue-headed Vireo	Vireo solitarius	2010	0	0	NA	NA	192.5	16.5	16.3	17.3	17.4	0	0	0.7	3.5	290	257	265	281
C081	Least Flycatcher	Empidonax minimus	2010	0	NA	NA	NA	192.5	16.5	16.3	17.3	17.4	0	0	0.7	3.5	290	257	265	281
C081	Magnolia Warbler	Setophaga magnolia	2010	0	NA	NA	0	192.5	16.5	16.3	17.3	17.4	0	0	0.7	3.5	290	257	265	281
C081	Red-breasted Nuthatch	Sitta canadensis	2010	0	NA	NA	0	192.5	16.5	16.3	17.3	17.4	0	0	0.7	3.5	290	257	265	281
C081	Swainson's Thrush	Catharus ustulatus	2010	NA	NA	NA	0	192.5	16.5	16.3	17.3	17.4	0	0	0.7	3.5	290	257	265	281
C081	White-throated Sparrow	Zonotrichia albicollis	2010	NA	0	NA	0	192.5	16.5	16.3	17.3	17.4	0	0	0.7	3.5	290	257	265	281
C081	Yellow-rumped Warbler	Setophaga coronata	2010	0	NA	NA	NA	192.5	16.5	16.3	17.3	17.4	0	0	0.7	3.5	290	257	265	281
C083	American Redstart	Setophaga ruticilla	2010	1	1	1	0	184	7.7	10.5	19.3	20.2	4.9	0	0	1.1	139	140	127	135
C083	Blackpoll Warbler	Setophaga striata	2010	1	NA	0	NA	184	7.7	10.5	19.3	20.2	4.9	0	0	1.1	139	140	127	135
C083	Black-throated Green Warbler	Setophaga virens	2010	0	NA	NA	NA	184	7.7	10.5	19.3	20.2	4.9	0	0	1.1	139	140	127	135
C083	Blue-headed Vireo	Vireo solitarius	2010	NA	NA	NA	1	184	7.7	10.5	19.3	20.2	4.9	0	0	1.1	139	140	127	135
C083	Golden-crowned Kinglet	Regulus satrapa	2010	0	NA	NA	NA	184	7.7	10.5	19.3	20.2	4.9	0	0	1.1	139	140	127	135
C083	Magnolia Warbler	Setophaga magnolia	2010	0	NA	0	0	184	7.7	10.5	19.3	20.2	4.9	0	0	1.1	139	140	127	135
C083	Nashville Warbler	Oreothlypis ruficapilla	2010	NA	0	NA	NA	184	7.7	10.5	19.3	20.2	4.9	0	0	1.1	139	140	127	135
C083	Philadelphia Vireo	Vireo philadelphicus	2010	0	NA	0	0	184	7.7	10.5	19.3	20.2	4.9	0	0	1.1	139	140	127	135
C083	Ruby-crowned Kinglet	Regulus calendula	2010	0	0	NA	NA	184	7.7	10.5	19.3	20.2	4.9	0	0	1.1	139	140	127	135
C083	Yellow-rumped Warbler	Setophaga coronata	2010	0	NA	NA	NA	184	7.7	10.5	19.3	20.2	4.9	0	0	1.1	139	140	127	135
C084	American Redstart	Setophaga ruticilla	2010	0	0	NA	NA	155.25	14.7	12.4	11.5	8.9	5.2	0.2	16.8	6.8	241	209	94	123
C084	Blackpoll Warbler	Setophaga striata	2010	0	0	0	NA	155.25	14.7	12.4	11.5	8.9	5.2	0.2	16.8	6.8	241	209	94	123
C084	Least Flycatcher	Empidonax minimus	2010	0	NA	NA	NA	155.25	14.7	12.4	11.5	8.9	5.2	0.2	16.8	6.8	241	209	94	123
C084	Magnolia Warbler	Setophaga magnolia	2010	NA	NA	NA	0	155.25	14.7	12.4	11.5	8.9	5.2	0.2	16.8	6.8	241	209	94	123
C084	Ruby-crowned Kinglet	Regulus calendula	2010	NA	NA	0	NA	155.25	14.7	12.4	11.5	8.9	5.2	0.2	16.8	6.8	241	209	94	123
C084	Swainson's Thrush	Catharus ustulatus	2010	0	NA	NA	0	155.25	14.7	12.4	11.5	8.9	5.2	0.2	16.8	6.8	241	209	94	123
C084	White-throated Sparrow	Zonotrichia albicollis	2010	NA	NA	NA	0	155.25	14.7	12.4	11.5	8.9	5.2	0.2	16.8	6.8	241	209	94	123
C090	American Robin	Turdus migratorius	2010	NA	0	NA	NA	155.25	14.7	12.4	11.5	8.9	5.2	0.2	16.8	6.8	235	230	65	103
C090	Black-throated Green Warbler	Setophaga virens	2010	NA	0	NA	0	155.25	14.7	12.4	11.5	8.9	5.2	0.2	16.8	6.8	235	230	65	103
C090	Golden-crowned Kinglet	Regulus satrapa	2010	0	0	NA	NA	155.25	14.7	12.4	11.5	8.9	5.2	0.2	16.8	6.8	235	230	65	103
C090	Magnolia Warbler	Setophaga magnolia	2010	0	NA	NA	0	155.25	14.7	12.4	11.5	8.9	5.2	0.2	16.8	6.8	235	230	65	103
C090	Red-breasted Nuthatch	Sitta canadensis	2010	0	NA	NA	0	155.25	14.7	12.4	11.5	8.9	5.2	0.2	16.8	6.8	235	230	65	103
C090	Ruby-crowned Kinglet	Regulus calendula	2010	0	0	NA	NA	155.25	14.7	12.4	11.5	8.9	5.2	0.2	16.8	6.8	235	230	65	103
C090	Yellow-rumped Warbler	Setophaga coronata	2010	0	0	NA	NA	155.25	14.7	12.4	11.5	8.9	5.2	0.2	16.8	6.8	235	230	65	103
C091	Bay-breasted Warbler	Setophaga castanea	2010	0	NA	NA	NA	168.5	10.5	16.2	18.1	18.8	0	1.1	0	0	230	219	221	253
C091	Black-throated Green Warbler	Setophaga virens	2010	0	NA	NA	0	168.5	10.5	16.2	18.1	18.8	0	1.1	0	0	230	219	221	253
C091	Magnolia Warbler	Setophaga magnolia	2010	0	NA	NA	NA	168.5	10.5	16.2	18.1	18.8	0	1.1	0	0	230	219	221	253
C091	Red-breasted Nuthatch	Sitta canadensis	2010	NA	NA	0	NA	168.5	10.5	16.2	18.1	18.8	0	1.1	0	0	230	219	221	253
C091	Ruby-crowned Kinglet	Regulus calendula	2010	0	NA	NA	NA	168.5	10.5	16.2	18.1	18.8	0	1.1	0	0	230	219	221	253
C091	White-throated Sparrow	Zonotrichia albicollis	2010	0	NA	NA	NA	168.5	10.5	16.2	18.1	18.8	0	1.1	0	0	230	219	221	253
C091	Yellow-rumped Warbler	Setophaga coronata	2010	NA	NA	NA	0	168.5	10.5	16.2	18.1	18.8	0	1.1	0	0	230	219	221	253
C094	Blackpoll Warbler	Setophaga striata	2010	NA	0	NA	NA	188.5	22.1	22.5	22.5	22.4	0	0	0	46.7	258	229	250	241
C094	Least Flycatcher	Empidonax minimus	2010	NA	NA	NA	0	188.5	22.1	22.5	22.5	22.4	0	0	0	46.7	258	229	250	241
C094	Nashville Warbler	Oreothlypis ruficapilla	2010	0	NA	NA	NA	188.5	22.1	22.5	22.5	22.4	0	0	0	46.7	258	229	250	241
C094	Red-breasted Nuthatch	Sitta canadensis	2010	0	0	NA	0	188.5	22.1	22.5	22.5	22.4	0	0	0	46.7	258	229	250	241
C096	American Redstart	Setophaga ruticilla	2010	0	NA	NA	NA	163.75	10.9	12.1	12.5	7.2	0	0	0	0	116	80	82	265
C096	Blackpoll Warbler	Setophaga striata	2010	NA	0	0	NA	163.75	10.9	12.1	12.5	7.2	0	0	0	0	116	80	82	265
C096	Dark-eyed Junco	Junco hyemalis	2010	NA	0	0	NA	163.75	10.9	12.1	12.5	7.2	0	0	0	0	116	80	82	265
C096	Least Flycatcher	Empidonax minimus	2010	NA	0	NA	NA	163.75	10.9	12.1	12.5	7.2	0	0	0	0	116	80	82	265
C096	Magnolia Warbler	Setophaga magnolia	2010	0	NA	0	NA	163.75	10.9	12.1	12.5	7.2	0	0	0	0	116	80	82	265
C096	Nashville Warbler	Oreothlypis ruficapilla	2010	0	NA	NA	NA	163.75	10.9	12.1	12.5	7.2	0	0	0	0	116	80	82	265
C096	Philadelphia Vireo	Vireo philadelphicus	2010	0	0	0	NA	163.75	10.9	12.1	12.5	7.2	0	0	0	0	116	80	82	265
C096	Red-breasted Nuthatch	Sitta canadensis	2010	0	NA	0	NA	163.75	10.9	12.1	12.5	7.2	0	0	0	0	116	80	82	265
C096	Ruby-crowned Kinglet	Regulus calendula	2010	0	NA	NA	NA	163.75	10.9	12.1	12.5	7.2	0	0	0	0	116	80	82	265
C096	White-throated Sparrow	Zonotrichia albicollis	2010	0	NA	NA	NA	163.75	10.9	12.1	12.5	7.2	0	0	0	0	116	80	82	265
C096	Yellow-rumped Warbler	Setophaga coronata	2010	0	NA	0	NA	163.75	10.9	12.1	12.5	7.2	0	0	0	0	116	80	82	265
C097	Black-throated Green Warbler	Setophaga virens	2010	1	NA	NA	NA	178.75	11.2	8.4	9.9	6.9	0.6	1.2	6.1	6.3	250	231	60	189
C097	Blue-headed Vireo	Vireo solitarius	2010	NA	NA	NA	0	178.75	11.2	8.4	9.9	6.9	0.6	1.2	6.1	6.3	250	231	60	189
C097	Dark-eyed Junco	Junco hyemalis	2010	0	NA	NA	NA	178.75	11.2	8.4	9.9	6.9	0.6	1.2	6.1	6.3	250	231	60	189
C097	Golden-crowned Kinglet	Regulus satrapa	2010	NA	0	NA	0	178.75	11.2	8.4	9.9	6.9	0.6	1.2	6.1	6.3	250	231	60	189
C097	Ruby-crowned Kinglet	Regulus calendula	2010	NA	0	NA	NA	178.75	11.2	8.4	9.9	6.9	0.6	1.2	6.1	6.3	250	231	60	189
C097	Swainson's Thrush	Catharus ustulatus	2010	NA	NA	NA	0	178.75	11.2	8.4	9.9	6.9	0.6	1.2	6.1	6.3	250	231	60	189
C097	Yellow-rumped Warbler	Setophaga coronata	2010	0	0	NA	NA	178.75	11.2	8.4	9.9	6.9	0.6	1.2	6.1	6.3	250	231	60	189
C099	American Redstart	Setophaga ruticilla	2010	0	NA	NA	NA	159.5	9.4	7.2	8.9	10.7	0.4	0.6	0	0	251	235	194	199
C099	Bay-breasted Warbler	Setophaga castanea	2010	NA	0	NA	NA	159.5	9.4	7.2	8.9	10.7	0.4	0.6	0	0	251	235	194	199
C099	Blue-headed Vireo	Vireo solitarius	2010	0	NA	NA	0	159.5	9.4	7.2	8.9	10.7	0.4	0.6	0	0	251	235	194	199
C099	Magnolia Warbler	Setophaga magnolia	2010	0	NA	NA	NA	159.5	9.4	7.2	8.9	10.7	0.4	0.6	0	0	251	235	194	199
C099	Red-breasted Nuthatch	Sitta canadensis	2010	NA	NA	1	NA	159.5	9.4	7.2	8.9	10.7	0.4	0.6	0	0	251	235	194	199
C099	White-throated Sparrow	Zonotrichia albicollis	2010	0	NA	NA	NA	159.5	9.4	7.2	8.9	10.7	0.4	0.6	0	0	251	235	194	199
C099	Yellow-rumped Warbler	Setophaga coronata	2010	NA	NA	0	0	159.5	9.4	7.2	8.9	10.7	0.4	0.6	0	0	251	235	194	199
C104	Blackpoll Warbler	Setophaga striata	2010	0	NA	NA	NA	192.5	16.5	16.3	17.3	17.4	0	0	0.7	3.5	111	85	85	119
C104	Black-throated Green Warbler	Setophaga virens	2010	0	NA	1	0	192.5	16.5	16.3	17.3	17.4	0	0	0.7	3.5	111	85	85	119
C104	Golden-crowned Kinglet	Regulus satrapa	2010	0	0	NA	NA	192.5	16.5	16.3	17.3	17.4	0	0	0.7	3.5	111	85	85	119
C104	Magnolia Warbler	Setophaga magnolia	2010	0	NA	NA	NA	192.5	16.5	16.3	17.3	17.4	0	0	0.7	3.5	111	85	85	119
C104	Nashville Warbler	Oreothlypis ruficapilla	2010	NA	NA	0	NA	192.5	16.5	16.3	17.3	17.4	0	0	0.7	3.5	111	85	85	119
C104	Ruby-crowned Kinglet	Regulus calendula	2010	NA	NA	0	NA	192.5	16.5	16.3	17.3	17.4	0	0	0.7	3.5	111	85	85	119
C104	Yellow-rumped Warbler	Setophaga coronata	2010	NA	0	NA	NA	192.5	16.5	16.3	17.3	17.4	0	0	0.7	3.5	111	85	85	119
C107	American Redstart	Setophaga ruticilla	2010	0	NA	NA	NA	192.5	16.5	16.3	17.3	17.4	0	0	0.7	3.5	84	68	63	95
C107	Bay-breasted Warbler	Setophaga castanea	2010	0	NA	NA	NA	192.5	16.5	16.3	17.3	17.4	0	0	0.7	3.5	84	68	63	95
C107	Blackpoll Warbler	Setophaga striata	2010	0	NA	NA	NA	192.5	16.5	16.3	17.3	17.4	0	0	0.7	3.5	84	68	63	95
C107	Black-throated Green Warbler	Setophaga virens	2010	0	NA	NA	NA	192.5	16.5	16.3	17.3	17.4	0	0	0.7	3.5	84	68	63	95
C107	Philadelphia Vireo	Vireo philadelphicus	2010	0	NA	NA	NA	192.5	16.5	16.3	17.3	17.4	0	0	0.7	3.5	84	68	63	95
C107	Red-breasted Nuthatch	Sitta canadensis	2010	0	0	NA	NA	192.5	16.5	16.3	17.3	17.4	0	0	0.7	3.5	84	68	63	95
C117	Bay-breasted Warbler	Setophaga castanea	2010	NA	NA	0	NA	163.75	10.9	12.1	12.5	7.2	0	0	0	0	263	226	223	198
C117	Blackpoll Warbler	Setophaga striata	2010	0	NA	NA	NA	163.75	10.9	12.1	12.5	7.2	0	0	0	0	263	226	223	198
C117	Black-throated Green Warbler	Setophaga virens	2010	NA	NA	NA	0	163.75	10.9	12.1	12.5	7.2	0	0	0	0	263	226	223	198
C117	Boreal Chickadee	Poecile hudsonica	2010	0	NA	NA	NA	163.75	10.9	12.1	12.5	7.2	0	0	0	0	263	226	223	198
C117	Golden-crowned Kinglet	Regulus satrapa	2010	0	NA	NA	NA	163.75	10.9	12.1	12.5	7.2	0	0	0	0	263	226	223	198
C117	Least Flycatcher	Empidonax minimus	2010	0	0	NA	NA	163.75	10.9	12.1	12.5	7.2	0	0	0	0	263	226	223	198
C117	Magnolia Warbler	Setophaga magnolia	2010	0	0	NA	NA	163.75	10.9	12.1	12.5	7.2	0	0	0	0	263	226	223	198
C117	Philadelphia Vireo	Vireo philadelphicus	2010	0	NA	NA	NA	163.75	10.9	12.1	12.5	7.2	0	0	0	0	263	226	223	198
C117	Red-breasted Nuthatch	Sitta canadensis	2010	0	NA	NA	NA	163.75	10.9	12.1	12.5	7.2	0	0	0	0	263	226	223	198
C117	White-throated Sparrow	Zonotrichia albicollis	2010	NA	NA	0	NA	163.75	10.9	12.1	12.5	7.2	0	0	0	0	263	226	223	198
C121	American Robin	Turdus migratorius	2010	NA	0	NA	NA	163.75	10.9	12.1	12.5	7.2	0	0	0	0	181	133	143	114
C121	Blackpoll Warbler	Setophaga striata	2010	NA	NA	NA	0	163.75	10.9	12.1	12.5	7.2	0	0	0	0	181	133	143	114
C121	Black-throated Green Warbler	Setophaga virens	2010	0	0	NA	0	163.75	10.9	12.1	12.5	7.2	0	0	0	0	181	133	143	114
C121	Boreal Chickadee	Poecile hudsonica	2010	0	NA	NA	NA	163.75	10.9	12.1	12.5	7.2	0	0	0	0	181	133	143	114
C121	Least Flycatcher	Empidonax minimus	2010	NA	NA	NA	0	163.75	10.9	12.1	12.5	7.2	0	0	0	0	181	133	143	114
C121	Magnolia Warbler	Setophaga magnolia	2010	0	NA	NA	0	163.75	10.9	12.1	12.5	7.2	0	0	0	0	181	133	143	114
C121	Red-breasted Nuthatch	Sitta canadensis	2010	0	NA	NA	NA	163.75	10.9	12.1	12.5	7.2	0	0	0	0	181	133	143	114
C121	Ruby-crowned Kinglet	Regulus calendula	2010	0	NA	NA	NA	163.75	10.9	12.1	12.5	7.2	0	0	0	0	181	133	143	114
C121	White-throated Sparrow	Zonotrichia albicollis	2010	NA	0	NA	NA	163.75	10.9	12.1	12.5	7.2	0	0	0	0	181	133	143	114
C121	Yellow-rumped Warbler	Setophaga coronata	2010	0	0	NA	0	163.75	10.9	12.1	12.5	7.2	0	0	0	0	181	133	143	114
C128	American Redstart	Setophaga ruticilla	2010	0	NA	NA	0	168.5	10.5	16.2	18.1	18.8	0	1.1	0	0	54	52	44	45
C128	Bay-breasted Warbler	Setophaga castanea	2010	NA	0	NA	NA	168.5	10.5	16.2	18.1	18.8	0	1.1	0	0	54	52	44	45
C128	Blackpoll Warbler	Setophaga striata	2010	0	NA	NA	NA	168.5	10.5	16.2	18.1	18.8	0	1.1	0	0	54	52	44	45
C128	Boreal Chickadee	Poecile hudsonica	2010	0	NA	NA	NA	168.5	10.5	16.2	18.1	18.8	0	1.1	0	0	54	52	44	45
C128	Golden-crowned Kinglet	Regulus satrapa	2010	0	NA	NA	NA	168.5	10.5	16.2	18.1	18.8	0	1.1	0	0	54	52	44	45
C128	Magnolia Warbler	Setophaga magnolia	2010	NA	NA	NA	0	168.5	10.5	16.2	18.1	18.8	0	1.1	0	0	54	52	44	45
C128	Nashville Warbler	Oreothlypis ruficapilla	2010	NA	NA	0	NA	168.5	10.5	16.2	18.1	18.8	0	1.1	0	0	54	52	44	45
C128	Red-breasted Nuthatch	Sitta canadensis	2010	0	0	NA	0	168.5	10.5	16.2	18.1	18.8	0	1.1	0	0	54	52	44	45
C128	Ruby-crowned Kinglet	Regulus calendula	2010	0	NA	NA	NA	168.5	10.5	16.2	18.1	18.8	0	1.1	0	0	54	52	44	45
C130	Blackpoll Warbler	Setophaga striata	2010	NA	1	1	1	184	7.7	10.5	19.3	20.2	4.9	0	0	1.1	195	203	207	215
C130	Black-throated Green Warbler	Setophaga virens	2010	NA	NA	0	NA	184	7.7	10.5	19.3	20.2	4.9	0	0	1.1	195	203	207	215
C130	Magnolia Warbler	Setophaga magnolia	2010	0	0	0	NA	184	7.7	10.5	19.3	20.2	4.9	0	0	1.1	195	203	207	215
C130	Philadelphia Vireo	Vireo philadelphicus	2010	0	0	NA	NA	184	7.7	10.5	19.3	20.2	4.9	0	0	1.1	195	203	207	215
C130	Red-breasted Nuthatch	Sitta canadensis	2010	0	NA	NA	NA	184	7.7	10.5	19.3	20.2	4.9	0	0	1.1	195	203	207	215
C130	Swainson's Thrush	Catharus ustulatus	2010	1	NA	NA	NA	184	7.7	10.5	19.3	20.2	4.9	0	0	1.1	195	203	207	215
C130	White-throated Sparrow	Zonotrichia albicollis	2010	NA	0	NA	NA	184	7.7	10.5	19.3	20.2	4.9	0	0	1.1	195	203	207	215
C131	Blackpoll Warbler	Setophaga striata	2010	NA	NA	0	NA	159.5	9.4	7.2	8.9	10.7	0.4	0.6	0	0	185	203	77	168
C131	Golden-crowned Kinglet	Regulus satrapa	2010	0	NA	NA	NA	159.5	9.4	7.2	8.9	10.7	0.4	0.6	0	0	185	203	77	168
C131	Yellow-rumped Warbler	Setophaga coronata	2010	0	NA	NA	0	159.5	9.4	7.2	8.9	10.7	0.4	0.6	0	0	185	203	77	168
C132	American Robin	Turdus migratorius	2010	NA	0	NA	NA	163.75	10.9	12.1	12.5	7.2	0	0	0	0	209	163	166	140
C132	Bay-breasted Warbler	Setophaga castanea	2010	1	0	0	0	163.75	10.9	12.1	12.5	7.2	0	0	0	0	209	163	166	140
C132	Black-throated Green Warbler	Setophaga virens	2010	0	NA	0	NA	163.75	10.9	12.1	12.5	7.2	0	0	0	0	209	163	166	140
C132	Boreal Chickadee	Poecile hudsonica	2010	0	NA	NA	NA	163.75	10.9	12.1	12.5	7.2	0	0	0	0	209	163	166	140
C132	Dark-eyed Junco	Junco hyemalis	2010	NA	NA	0	0	163.75	10.9	12.1	12.5	7.2	0	0	0	0	209	163	166	140
C132	Golden-crowned Kinglet	Regulus satrapa	2010	NA	NA	NA	1	163.75	10.9	12.1	12.5	7.2	0	0	0	0	209	163	166	140
C132	Magnolia Warbler	Setophaga magnolia	2010	0	0	0	NA	163.75	10.9	12.1	12.5	7.2	0	0	0	0	209	163	166	140
C132	Nashville Warbler	Oreothlypis ruficapilla	2010	0	NA	NA	NA	163.75	10.9	12.1	12.5	7.2	0	0	0	0	209	163	166	140
C132	Philadelphia Vireo	Vireo philadelphicus	2010	0	0	0	NA	163.75	10.9	12.1	12.5	7.2	0	0	0	0	209	163	166	140
C132	Red-breasted Nuthatch	Sitta canadensis	2010	0	0	NA	0	163.75	10.9	12.1	12.5	7.2	0	0	0	0	209	163	166	140
C132	Ruby-crowned Kinglet	Regulus calendula	2010	0	0	0	NA	163.75	10.9	12.1	12.5	7.2	0	0	0	0	209	163	166	140
C132	Yellow-rumped Warbler	Setophaga coronata	2010	0	0	0	0	163.75	10.9	12.1	12.5	7.2	0	0	0	0	209	163	166	140
C133	American Redstart	Setophaga ruticilla	2010	1	0	0	0	150.5	15.2	9	6.9	13.9	0	0	8.8	1.4	116	80	233	179
C133	Bay-breasted Warbler	Setophaga castanea	2010	0	0	0	NA	150.5	15.2	9	6.9	13.9	0	0	8.8	1.4	116	80	233	179
C133	Blackpoll Warbler	Setophaga striata	2010	0	NA	NA	NA	150.5	15.2	9	6.9	13.9	0	0	8.8	1.4	116	80	233	179
C133	Magnolia Warbler	Setophaga magnolia	2010	0	0	NA	NA	150.5	15.2	9	6.9	13.9	0	0	8.8	1.4	116	80	233	179
C133	Philadelphia Vireo	Vireo philadelphicus	2010	0	NA	0	0	150.5	15.2	9	6.9	13.9	0	0	8.8	1.4	116	80	233	179
C133	Red-breasted Nuthatch	Sitta canadensis	2010	0	0	0	NA	150.5	15.2	9	6.9	13.9	0	0	8.8	1.4	116	80	233	179
C133	Ruby-crowned Kinglet	Regulus calendula	2010	0	0	NA	NA	150.5	15.2	9	6.9	13.9	0	0	8.8	1.4	116	80	233	179
C138	Black-throated Green Warbler	Setophaga virens	2010	NA	NA	0	NA	168.5	10.5	16.2	18.1	18.8	0	1.1	0	0	204	197	194	194
C138	Boreal Chickadee	Poecile hudsonica	2010	NA	NA	NA	0	168.5	10.5	16.2	18.1	18.8	0	1.1	0	0	204	197	194	194
C138	Dark-eyed Junco	Junco hyemalis	2010	1	NA	NA	NA	168.5	10.5	16.2	18.1	18.8	0	1.1	0	0	204	197	194	194
C138	Golden-crowned Kinglet	Regulus satrapa	2010	0	NA	NA	NA	168.5	10.5	16.2	18.1	18.8	0	1.1	0	0	204	197	194	194
C138	Magnolia Warbler	Setophaga magnolia	2010	0	NA	NA	0	168.5	10.5	16.2	18.1	18.8	0	1.1	0	0	204	197	194	194
C138	Nashville Warbler	Oreothlypis ruficapilla	2010	NA	NA	0	NA	168.5	10.5	16.2	18.1	18.8	0	1.1	0	0	204	197	194	194
C138	Red-breasted Nuthatch	Sitta canadensis	2010	0	NA	NA	0	168.5	10.5	16.2	18.1	18.8	0	1.1	0	0	204	197	194	194
C138	Ruby-crowned Kinglet	Regulus calendula	2010	0	NA	NA	NA	168.5	10.5	16.2	18.1	18.8	0	1.1	0	0	204	197	194	194
C138	White-throated Sparrow	Zonotrichia albicollis	2010	0	NA	NA	NA	168.5	10.5	16.2	18.1	18.8	0	1.1	0	0	204	197	194	194
C150	Blackpoll Warbler	Setophaga striata	2010	0	NA	NA	NA	184	7.7	10.5	19.3	20.2	4.9	0	0	1.1	222	232	232	235
C150	Black-throated Green Warbler	Setophaga virens	2010	0	NA	0	NA	184	7.7	10.5	19.3	20.2	4.9	0	0	1.1	222	232	232	235
C150	Least Flycatcher	Empidonax minimus	2010	0	NA	NA	NA	184	7.7	10.5	19.3	20.2	4.9	0	0	1.1	222	232	232	235
C150	Magnolia Warbler	Setophaga magnolia	2010	NA	0	NA	0	184	7.7	10.5	19.3	20.2	4.9	0	0	1.1	222	232	232	235
C150	Philadelphia Vireo	Vireo philadelphicus	2010	0	NA	NA	0	184	7.7	10.5	19.3	20.2	4.9	0	0	1.1	222	232	232	235
C150	Red-breasted Nuthatch	Sitta canadensis	2010	NA	NA	NA	0	184	7.7	10.5	19.3	20.2	4.9	0	0	1.1	222	232	232	235
C150	Ruby-crowned Kinglet	Regulus calendula	2010	0	0	NA	NA	184	7.7	10.5	19.3	20.2	4.9	0	0	1.1	222	232	232	235
C150	Swainson's Thrush	Catharus ustulatus	2010	NA	NA	NA	0	184	7.7	10.5	19.3	20.2	4.9	0	0	1.1	222	232	232	235
C151	Blue-headed Vireo	Vireo solitarius	2010	NA	NA	NA	0	188.5	22.1	22.5	22.5	22.4	0	0	0	46.7	145	136	126	114
C151	Golden-crowned Kinglet	Regulus satrapa	2010	0	0	NA	NA	188.5	22.1	22.5	22.5	22.4	0	0	0	46.7	145	136	126	114
C151	Philadelphia Vireo	Vireo philadelphicus	2010	0	NA	NA	NA	188.5	22.1	22.5	22.5	22.4	0	0	0	46.7	145	136	126	114
C151	Red-breasted Nuthatch	Sitta canadensis	2010	0	0	0	NA	188.5	22.1	22.5	22.5	22.4	0	0	0	46.7	145	136	126	114
C151	Swainson's Thrush	Catharus ustulatus	2010	NA	NA	0	0	188.5	22.1	22.5	22.5	22.4	0	0	0	46.7	145	136	126	114
C151	White-throated Sparrow	Zonotrichia albicollis	2010	NA	0	NA	NA	188.5	22.1	22.5	22.5	22.4	0	0	0	46.7	145	136	126	114
C153	American Redstart	Setophaga ruticilla	2010	0	NA	NA	NA	155.25	14.7	12.4	11.5	8.9	5.2	0.2	16.8	6.8	186	194	115	141
C153	American Robin	Turdus migratorius	2010	NA	NA	0	NA	155.25	14.7	12.4	11.5	8.9	5.2	0.2	16.8	6.8	186	194	115	141
C153	Blackpoll Warbler	Setophaga striata	2010	0	NA	NA	NA	155.25	14.7	12.4	11.5	8.9	5.2	0.2	16.8	6.8	186	194	115	141
C153	Least Flycatcher	Empidonax minimus	2010	0	NA	NA	NA	155.25	14.7	12.4	11.5	8.9	5.2	0.2	16.8	6.8	186	194	115	141
C153	Magnolia Warbler	Setophaga magnolia	2010	0	0	NA	NA	155.25	14.7	12.4	11.5	8.9	5.2	0.2	16.8	6.8	186	194	115	141
C153	Philadelphia Vireo	Vireo philadelphicus	2010	0	NA	NA	NA	155.25	14.7	12.4	11.5	8.9	5.2	0.2	16.8	6.8	186	194	115	141
C153	Ruby-crowned Kinglet	Regulus calendula	2010	0	0	NA	NA	155.25	14.7	12.4	11.5	8.9	5.2	0.2	16.8	6.8	186	194	115	141
C153	Swainson's Thrush	Catharus ustulatus	2010	NA	0	0	0	155.25	14.7	12.4	11.5	8.9	5.2	0.2	16.8	6.8	186	194	115	141
C153	White-throated Sparrow	Zonotrichia albicollis	2010	0	NA	NA	NA	155.25	14.7	12.4	11.5	8.9	5.2	0.2	16.8	6.8	186	194	115	141
C157	Least Flycatcher	Empidonax minimus	2010	0	0	NA	NA	159.5	9.4	7.2	8.9	10.7	0.4	0.6	0	0	112	115	49	40
C157	Magnolia Warbler	Setophaga magnolia	2010	0	0	NA	NA	159.5	9.4	7.2	8.9	10.7	0.4	0.6	0	0	112	115	49	40
C157	Philadelphia Vireo	Vireo philadelphicus	2010	0	NA	0	0	159.5	9.4	7.2	8.9	10.7	0.4	0.6	0	0	112	115	49	40
C157	Red-breasted Nuthatch	Sitta canadensis	2010	0	NA	NA	NA	159.5	9.4	7.2	8.9	10.7	0.4	0.6	0	0	112	115	49	40
C157	Yellow-rumped Warbler	Setophaga coronata	2010	0	NA	0	NA	159.5	9.4	7.2	8.9	10.7	0.4	0.6	0	0	112	115	49	40
C160	American Redstart	Setophaga ruticilla	2010	NA	0	NA	NA	155.25	14.7	12.4	11.5	8.9	5.2	0.2	16.8	6.8	264	255	39	166
C160	Bay-breasted Warbler	Setophaga castanea	2010	NA	0	NA	0	155.25	14.7	12.4	11.5	8.9	5.2	0.2	16.8	6.8	264	255	39	166
C160	Blackpoll Warbler	Setophaga striata	2010	NA	0	NA	0	155.25	14.7	12.4	11.5	8.9	5.2	0.2	16.8	6.8	264	255	39	166
C160	Black-throated Green Warbler	Setophaga virens	2010	0	0	NA	NA	155.25	14.7	12.4	11.5	8.9	5.2	0.2	16.8	6.8	264	255	39	166
C160	Blue-headed Vireo	Vireo solitarius	2010	NA	0	NA	NA	155.25	14.7	12.4	11.5	8.9	5.2	0.2	16.8	6.8	264	255	39	166
C160	Boreal Chickadee	Poecile hudsonica	2010	0	0	NA	NA	155.25	14.7	12.4	11.5	8.9	5.2	0.2	16.8	6.8	264	255	39	166
C160	Golden-crowned Kinglet	Regulus satrapa	2010	0	NA	NA	NA	155.25	14.7	12.4	11.5	8.9	5.2	0.2	16.8	6.8	264	255	39	166
C160	Magnolia Warbler	Setophaga magnolia	2010	NA	NA	NA	0	155.25	14.7	12.4	11.5	8.9	5.2	0.2	16.8	6.8	264	255	39	166
C160	Red-breasted Nuthatch	Sitta canadensis	2010	NA	0	NA	NA	155.25	14.7	12.4	11.5	8.9	5.2	0.2	16.8	6.8	264	255	39	166
C160	Yellow-rumped Warbler	Setophaga coronata	2010	0	0	NA	NA	155.25	14.7	12.4	11.5	8.9	5.2	0.2	16.8	6.8	264	255	39	166
C161	American Redstart	Setophaga ruticilla	2010	NA	0	0	NA	188.5	22.1	22.5	22.5	22.4	0	0	0	46.7	177	164	150	141
C161	Black-throated Green Warbler	Setophaga virens	2010	NA	0	0	0	188.5	22.1	22.5	22.5	22.4	0	0	0	46.7	177	164	150	141
C161	Blue-headed Vireo	Vireo solitarius	2010	NA	NA	NA	0	188.5	22.1	22.5	22.5	22.4	0	0	0	46.7	177	164	150	141
C161	Boreal Chickadee	Poecile hudsonica	2010	NA	NA	0	NA	188.5	22.1	22.5	22.5	22.4	0	0	0	46.7	177	164	150	141
C161	Golden-crowned Kinglet	Regulus satrapa	2010	NA	NA	0	NA	188.5	22.1	22.5	22.5	22.4	0	0	0	46.7	177	164	150	141
C161	Philadelphia Vireo	Vireo philadelphicus	2010	0	NA	NA	NA	188.5	22.1	22.5	22.5	22.4	0	0	0	46.7	177	164	150	141
C161	Ruby-crowned Kinglet	Regulus calendula	2010	NA	NA	0	NA	188.5	22.1	22.5	22.5	22.4	0	0	0	46.7	177	164	150	141
C165	Bay-breasted Warbler	Setophaga castanea	2010	0	NA	NA	NA	163.75	10.9	12.1	12.5	7.2	0	0	0	0	153	108	112	90
C165	Blackpoll Warbler	Setophaga striata	2010	NA	NA	NA	0	163.75	10.9	12.1	12.5	7.2	0	0	0	0	153	108	112	90
C165	Black-throated Green Warbler	Setophaga virens	2010	0	0	NA	0	163.75	10.9	12.1	12.5	7.2	0	0	0	0	153	108	112	90
C165	Blue-headed Vireo	Vireo solitarius	2010	0	NA	NA	NA	163.75	10.9	12.1	12.5	7.2	0	0	0	0	153	108	112	90
C165	Boreal Chickadee	Poecile hudsonica	2010	NA	0	NA	NA	163.75	10.9	12.1	12.5	7.2	0	0	0	0	153	108	112	90
C165	Magnolia Warbler	Setophaga magnolia	2010	0	0	NA	0	163.75	10.9	12.1	12.5	7.2	0	0	0	0	153	108	112	90
C165	Philadelphia Vireo	Vireo philadelphicus	2010	0	0	NA	0	163.75	10.9	12.1	12.5	7.2	0	0	0	0	153	108	112	90
C165	Red-breasted Nuthatch	Sitta canadensis	2010	NA	NA	NA	0	163.75	10.9	12.1	12.5	7.2	0	0	0	0	153	108	112	90
C165	Ruby-crowned Kinglet	Regulus calendula	2010	0	NA	NA	NA	163.75	10.9	12.1	12.5	7.2	0	0	0	0	153	108	112	90
C165	Swainson's Thrush	Catharus ustulatus	2010	0	0	NA	NA	163.75	10.9	12.1	12.5	7.2	0	0	0	0	153	108	112	90
C165	Yellow-rumped Warbler	Setophaga coronata	2010	0	0	NA	0	163.75	10.9	12.1	12.5	7.2	0	0	0	0	153	108	112	90
C167	Bay-breasted Warbler	Setophaga castanea	2010	0	0	NA	NA	192.5	16.5	16.3	17.3	17.4	0	0	0.7	3.5	187	153	157	187
C167	Magnolia Warbler	Setophaga magnolia	2010	1	NA	0	NA	192.5	16.5	16.3	17.3	17.4	0	0	0.7	3.5	187	153	157	187
C167	Red-breasted Nuthatch	Sitta canadensis	2010	0	0	0	NA	192.5	16.5	16.3	17.3	17.4	0	0	0.7	3.5	187	153	157	187
C167	Ruby-crowned Kinglet	Regulus calendula	2010	1	NA	NA	NA	192.5	16.5	16.3	17.3	17.4	0	0	0.7	3.5	187	153	157	187
C167	White-throated Sparrow	Zonotrichia albicollis	2010	NA	0	NA	NA	192.5	16.5	16.3	17.3	17.4	0	0	0.7	3.5	187	153	157	187
C167	Yellow-rumped Warbler	Setophaga coronata	2010	0	0	NA	NA	192.5	16.5	16.3	17.3	17.4	0	0	0.7	3.5	187	153	157	187
C170	American Redstart	Setophaga ruticilla	2010	0	0	NA	NA	188.5	22.1	22.5	22.5	22.4	0	0	0	46.7	97	94	85	77
C170	Bay-breasted Warbler	Setophaga castanea	2010	0	NA	NA	NA	188.5	22.1	22.5	22.5	22.4	0	0	0	46.7	97	94	85	77
C170	Golden-crowned Kinglet	Regulus satrapa	2010	NA	0	NA	NA	188.5	22.1	22.5	22.5	22.4	0	0	0	46.7	97	94	85	77
C170	Philadelphia Vireo	Vireo philadelphicus	2010	0	NA	NA	NA	188.5	22.1	22.5	22.5	22.4	0	0	0	46.7	97	94	85	77
C170	Red-breasted Nuthatch	Sitta canadensis	2010	0	NA	NA	NA	188.5	22.1	22.5	22.5	22.4	0	0	0	46.7	97	94	85	77
C170	Swainson's Thrush	Catharus ustulatus	2010	NA	0	NA	NA	188.5	22.1	22.5	22.5	22.4	0	0	0	46.7	97	94	85	77
C174	American Redstart	Setophaga ruticilla	2010	NA	0	NA	NA	188.5	22.1	22.5	22.5	22.4	0	0	0	46.7	65	63	50	52
C174	Black-throated Green Warbler	Setophaga virens	2010	NA	1	NA	NA	188.5	22.1	22.5	22.5	22.4	0	0	0	46.7	65	63	50	52
C174	Blue-headed Vireo	Vireo solitarius	2010	NA	0	NA	0	188.5	22.1	22.5	22.5	22.4	0	0	0	46.7	65	63	50	52
C174	Dark-eyed Junco	Junco hyemalis	2010	NA	NA	0	0	188.5	22.1	22.5	22.5	22.4	0	0	0	46.7	65	63	50	52
C174	Philadelphia Vireo	Vireo philadelphicus	2010	NA	0	NA	NA	188.5	22.1	22.5	22.5	22.4	0	0	0	46.7	65	63	50	52
C174	Red-breasted Nuthatch	Sitta canadensis	2010	0	0	NA	NA	188.5	22.1	22.5	22.5	22.4	0	0	0	46.7	65	63	50	52
C175	American Redstart	Setophaga ruticilla	2010	0	1	NA	NA	155.25	14.7	12.4	11.5	8.9	5.2	0.2	16.8	6.8	71	67	225	128
C175	Blackpoll Warbler	Setophaga striata	2010	0	NA	NA	NA	155.25	14.7	12.4	11.5	8.9	5.2	0.2	16.8	6.8	71	67	225	128
C175	Dark-eyed Junco	Junco hyemalis	2010	0	NA	NA	NA	155.25	14.7	12.4	11.5	8.9	5.2	0.2	16.8	6.8	71	67	225	128
C175	Magnolia Warbler	Setophaga magnolia	2010	0	NA	NA	NA	155.25	14.7	12.4	11.5	8.9	5.2	0.2	16.8	6.8	71	67	225	128
C175	Philadelphia Vireo	Vireo philadelphicus	2010	0	NA	NA	NA	155.25	14.7	12.4	11.5	8.9	5.2	0.2	16.8	6.8	71	67	225	128
C175	Ruby-crowned Kinglet	Regulus calendula	2010	0	0	NA	NA	155.25	14.7	12.4	11.5	8.9	5.2	0.2	16.8	6.8	71	67	225	128
C175	Yellow-rumped Warbler	Setophaga coronata	2010	0	NA	NA	NA	155.25	14.7	12.4	11.5	8.9	5.2	0.2	16.8	6.8	71	67	225	128
C178	Black-throated Green Warbler	Setophaga virens	2010	0	NA	NA	NA	168.5	10.5	16.2	18.1	18.8	0	1.1	0	0	146	148	145	144
C178	Boreal Chickadee	Poecile hudsonica	2010	NA	NA	0	NA	168.5	10.5	16.2	18.1	18.8	0	1.1	0	0	146	148	145	144
C178	Magnolia Warbler	Setophaga magnolia	2010	0	NA	NA	NA	168.5	10.5	16.2	18.1	18.8	0	1.1	0	0	146	148	145	144
C178	Philadelphia Vireo	Vireo philadelphicus	2010	0	NA	NA	NA	168.5	10.5	16.2	18.1	18.8	0	1.1	0	0	146	148	145	144
C178	Red-breasted Nuthatch	Sitta canadensis	2010	0	NA	NA	NA	168.5	10.5	16.2	18.1	18.8	0	1.1	0	0	146	148	145	144
C178	White-throated Sparrow	Zonotrichia albicollis	2010	0	NA	NA	NA	168.5	10.5	16.2	18.1	18.8	0	1.1	0	0	146	148	145	144
C178	Yellow-rumped Warbler	Setophaga coronata	2010	0	NA	0	NA	168.5	10.5	16.2	18.1	18.8	0	1.1	0	0	146	148	145	144
C184	Golden-crowned Kinglet	Regulus satrapa	2010	NA	0	NA	NA	150.5	15.2	9	6.9	13.9	0	0	8.8	1.4	237	183	112	113
C184	Magnolia Warbler	Setophaga magnolia	2010	NA	0	NA	NA	150.5	15.2	9	6.9	13.9	0	0	8.8	1.4	237	183	112	113
C184	Philadelphia Vireo	Vireo philadelphicus	2010	NA	NA	0	NA	150.5	15.2	9	6.9	13.9	0	0	8.8	1.4	237	183	112	113
C184	Red-breasted Nuthatch	Sitta canadensis	2010	NA	0	0	0	150.5	15.2	9	6.9	13.9	0	0	8.8	1.4	237	183	112	113
C184	Ruby-crowned Kinglet	Regulus calendula	2010	0	NA	NA	NA	150.5	15.2	9	6.9	13.9	0	0	8.8	1.4	237	183	112	113
C184	White-throated Sparrow	Zonotrichia albicollis	2010	0	NA	NA	NA	150.5	15.2	9	6.9	13.9	0	0	8.8	1.4	237	183	112	113
C184	Yellow-rumped Warbler	Setophaga coronata	2010	NA	0	NA	NA	150.5	15.2	9	6.9	13.9	0	0	8.8	1.4	237	183	112	113
C186	Black-throated Green Warbler	Setophaga virens	2010	0	NA	NA	NA	150.5	15.2	9	6.9	13.9	0	0	8.8	1.4	171	127	167	229
C186	Blue-headed Vireo	Vireo solitarius	2010	NA	0	NA	NA	150.5	15.2	9	6.9	13.9	0	0	8.8	1.4	171	127	167	229
C186	Magnolia Warbler	Setophaga magnolia	2010	NA	NA	NA	0	150.5	15.2	9	6.9	13.9	0	0	8.8	1.4	171	127	167	229
C186	Nashville Warbler	Oreothlypis ruficapilla	2010	NA	NA	NA	0	150.5	15.2	9	6.9	13.9	0	0	8.8	1.4	171	127	167	229
C186	Red-breasted Nuthatch	Sitta canadensis	2010	0	NA	0	NA	150.5	15.2	9	6.9	13.9	0	0	8.8	1.4	171	127	167	229
C186	Ruby-crowned Kinglet	Regulus calendula	2010	0	NA	0	NA	150.5	15.2	9	6.9	13.9	0	0	8.8	1.4	171	127	167	229
C186	Yellow-rumped Warbler	Setophaga coronata	2010	0	NA	0	NA	150.5	15.2	9	6.9	13.9	0	0	8.8	1.4	171	127	167	229
C190	American Redstart	Setophaga ruticilla	2010	NA	1	1	0	188.5	22.1	22.5	22.5	22.4	0	0	0	46.7	278	249	229	221
C190	Boreal Chickadee	Poecile hudsonica	2010	NA	NA	NA	0	188.5	22.1	22.5	22.5	22.4	0	0	0	46.7	278	249	229	221
C190	Least Flycatcher	Empidonax minimus	2010	NA	NA	0	NA	188.5	22.1	22.5	22.5	22.4	0	0	0	46.7	278	249	229	221
C190	Magnolia Warbler	Setophaga magnolia	2010	NA	0	0	0	188.5	22.1	22.5	22.5	22.4	0	0	0	46.7	278	249	229	221
C190	Nashville Warbler	Oreothlypis ruficapilla	2010	1	0	NA	NA	188.5	22.1	22.5	22.5	22.4	0	0	0	46.7	278	249	229	221
C190	Red-breasted Nuthatch	Sitta canadensis	2010	NA	0	NA	0	188.5	22.1	22.5	22.5	22.4	0	0	0	46.7	278	249	229	221
C190	Ruby-crowned Kinglet	Regulus calendula	2010	0	NA	0	NA	188.5	22.1	22.5	22.5	22.4	0	0	0	46.7	278	249	229	221
C195	Bay-breasted Warbler	Setophaga castanea	2010	0	NA	0	0	192.5	16.5	16.3	17.3	17.4	0	0	0.7	3.5	207	175	177	202
C195	Blackpoll Warbler	Setophaga striata	2010	1	0	NA	NA	192.5	16.5	16.3	17.3	17.4	0	0	0.7	3.5	207	175	177	202
C195	Black-throated Green Warbler	Setophaga virens	2010	0	NA	0	NA	192.5	16.5	16.3	17.3	17.4	0	0	0.7	3.5	207	175	177	202
C195	Dark-eyed Junco	Junco hyemalis	2010	0	NA	NA	NA	192.5	16.5	16.3	17.3	17.4	0	0	0.7	3.5	207	175	177	202
C195	Magnolia Warbler	Setophaga magnolia	2010	0	NA	NA	NA	192.5	16.5	16.3	17.3	17.4	0	0	0.7	3.5	207	175	177	202
C195	Red-breasted Nuthatch	Sitta canadensis	2010	NA	1	0	NA	192.5	16.5	16.3	17.3	17.4	0	0	0.7	3.5	207	175	177	202
C195	Ruby-crowned Kinglet	Regulus calendula	2010	0	NA	NA	NA	192.5	16.5	16.3	17.3	17.4	0	0	0.7	3.5	207	175	177	202
C195	Swainson's Thrush	Catharus ustulatus	2010	NA	NA	0	NA	192.5	16.5	16.3	17.3	17.4	0	0	0.7	3.5	207	175	177	202
C195	Yellow-rumped Warbler	Setophaga coronata	2010	NA	0	NA	NA	192.5	16.5	16.3	17.3	17.4	0	0	0.7	3.5	207	175	177	202
C196	American Redstart	Setophaga ruticilla	2010	0	0	0	NA	168.5	10.5	16.2	18.1	18.8	0	1.1	0	0	79	81	69	69
C196	Black-throated Green Warbler	Setophaga virens	2010	0	NA	NA	NA	168.5	10.5	16.2	18.1	18.8	0	1.1	0	0	79	81	69	69
C196	Golden-crowned Kinglet	Regulus satrapa	2010	0	0	0	NA	168.5	10.5	16.2	18.1	18.8	0	1.1	0	0	79	81	69	69
C196	Magnolia Warbler	Setophaga magnolia	2010	0	0	0	0	168.5	10.5	16.2	18.1	18.8	0	1.1	0	0	79	81	69	69
C196	Philadelphia Vireo	Vireo philadelphicus	2010	0	0	NA	NA	168.5	10.5	16.2	18.1	18.8	0	1.1	0	0	79	81	69	69
C196	Ruby-crowned Kinglet	Regulus calendula	2010	0	0	NA	0	168.5	10.5	16.2	18.1	18.8	0	1.1	0	0	79	81	69	69
C196	Yellow-rumped Warbler	Setophaga coronata	2010	0	NA	NA	NA	168.5	10.5	16.2	18.1	18.8	0	1.1	0	0	79	81	69	69
C197	Dark-eyed Junco	Junco hyemalis	2010	NA	0	NA	NA	192.5	16.5	16.3	17.3	17.4	0	0	0.7	3.5	237	204	215	233
C197	Magnolia Warbler	Setophaga magnolia	2010	0	0	NA	0	192.5	16.5	16.3	17.3	17.4	0	0	0.7	3.5	237	204	215	233
C197	Nashville Warbler	Oreothlypis ruficapilla	2010	0	0	NA	NA	192.5	16.5	16.3	17.3	17.4	0	0	0.7	3.5	237	204	215	233
C197	Red-breasted Nuthatch	Sitta canadensis	2010	0	NA	NA	NA	192.5	16.5	16.3	17.3	17.4	0	0	0.7	3.5	237	204	215	233
C197	Swainson's Thrush	Catharus ustulatus	2010	0	NA	NA	1	192.5	16.5	16.3	17.3	17.4	0	0	0.7	3.5	237	204	215	233
C197	White-throated Sparrow	Zonotrichia albicollis	2010	0	0	0	NA	192.5	16.5	16.3	17.3	17.4	0	0	0.7	3.5	237	204	215	233
C202	American Redstart	Setophaga ruticilla	2010	0	0	NA	0	150.5	15.2	9	6.9	13.9	0	0	8.8	1.4	122	103	202	201
C202	Black-throated Green Warbler	Setophaga virens	2010	NA	0	NA	NA	150.5	15.2	9	6.9	13.9	0	0	8.8	1.4	122	103	202	201
C202	Golden-crowned Kinglet	Regulus satrapa	2010	NA	NA	0	NA	150.5	15.2	9	6.9	13.9	0	0	8.8	1.4	122	103	202	201
C202	Magnolia Warbler	Setophaga magnolia	2010	NA	0	NA	NA	150.5	15.2	9	6.9	13.9	0	0	8.8	1.4	122	103	202	201
C202	Philadelphia Vireo	Vireo philadelphicus	2010	0	0	NA	0	150.5	15.2	9	6.9	13.9	0	0	8.8	1.4	122	103	202	201
C202	Ruby-crowned Kinglet	Regulus calendula	2010	0	NA	0	NA	150.5	15.2	9	6.9	13.9	0	0	8.8	1.4	122	103	202	201
C202	White-throated Sparrow	Zonotrichia albicollis	2010	NA	NA	NA	0	150.5	15.2	9	6.9	13.9	0	0	8.8	1.4	122	103	202	201
C202	Yellow-rumped Warbler	Setophaga coronata	2010	0	0	NA	0	150.5	15.2	9	6.9	13.9	0	0	8.8	1.4	122	103	202	201
C213	American Redstart	Setophaga ruticilla	2010	0	NA	0	0	184	7.7	10.5	19.3	20.2	4.9	0	0	1.1	115	120	147	155
C213	Black-throated Green Warbler	Setophaga virens	2010	0	NA	NA	NA	184	7.7	10.5	19.3	20.2	4.9	0	0	1.1	115	120	147	155
C213	Boreal Chickadee	Poecile hudsonica	2010	0	NA	NA	NA	184	7.7	10.5	19.3	20.2	4.9	0	0	1.1	115	120	147	155
C213	Golden-crowned Kinglet	Regulus satrapa	2010	0	NA	NA	NA	184	7.7	10.5	19.3	20.2	4.9	0	0	1.1	115	120	147	155
C213	Least Flycatcher	Empidonax minimus	2010	0	NA	NA	NA	184	7.7	10.5	19.3	20.2	4.9	0	0	1.1	115	120	147	155
C213	Magnolia Warbler	Setophaga magnolia	2010	0	NA	0	NA	184	7.7	10.5	19.3	20.2	4.9	0	0	1.1	115	120	147	155
C213	Philadelphia Vireo	Vireo philadelphicus	2010	NA	NA	0	0	184	7.7	10.5	19.3	20.2	4.9	0	0	1.1	115	120	147	155
C213	Red-breasted Nuthatch	Sitta canadensis	2010	0	NA	0	NA	184	7.7	10.5	19.3	20.2	4.9	0	0	1.1	115	120	147	155
C213	Ruby-crowned Kinglet	Regulus calendula	2010	0	NA	NA	0	184	7.7	10.5	19.3	20.2	4.9	0	0	1.1	115	120	147	155
C213	Yellow-rumped Warbler	Setophaga coronata	2010	0	NA	NA	NA	184	7.7	10.5	19.3	20.2	4.9	0	0	1.1	115	120	147	155
C214	Dark-eyed Junco	Junco hyemalis	2010	0	NA	NA	NA	188.5	22.1	22.5	22.5	22.4	0	0	0	46.7	120	104	105	92
C214	Golden-crowned Kinglet	Regulus satrapa	2010	NA	NA	0	NA	188.5	22.1	22.5	22.5	22.4	0	0	0	46.7	120	104	105	92
C214	Swainson's Thrush	Catharus ustulatus	2010	0	NA	NA	NA	188.5	22.1	22.5	22.5	22.4	0	0	0	46.7	120	104	105	92
C214	Yellow-rumped Warbler	Setophaga coronata	2010	0	NA	NA	NA	188.5	22.1	22.5	22.5	22.4	0	0	0	46.7	120	104	105	92
C215	American Redstart	Setophaga ruticilla	2010	0	0	NA	0	163.75	10.9	12.1	12.5	7.2	0	0	0	0	235	189	190	160
C215	Bay-breasted Warbler	Setophaga castanea	2010	NA	0	0	NA	163.75	10.9	12.1	12.5	7.2	0	0	0	0	235	189	190	160
C215	Blackpoll Warbler	Setophaga striata	2010	0	NA	NA	NA	163.75	10.9	12.1	12.5	7.2	0	0	0	0	235	189	190	160
C215	Boreal Chickadee	Poecile hudsonica	2010	NA	NA	0	NA	163.75	10.9	12.1	12.5	7.2	0	0	0	0	235	189	190	160
C215	Magnolia Warbler	Setophaga magnolia	2010	0	NA	NA	NA	163.75	10.9	12.1	12.5	7.2	0	0	0	0	235	189	190	160
C215	Philadelphia Vireo	Vireo philadelphicus	2010	0	NA	0	0	163.75	10.9	12.1	12.5	7.2	0	0	0	0	235	189	190	160
C215	Red-breasted Nuthatch	Sitta canadensis	2010	0	0	NA	0	163.75	10.9	12.1	12.5	7.2	0	0	0	0	235	189	190	160
C215	Ruby-crowned Kinglet	Regulus calendula	2010	0	NA	0	NA	163.75	10.9	12.1	12.5	7.2	0	0	0	0	235	189	190	160
C215	White-throated Sparrow	Zonotrichia albicollis	2010	0	NA	0	NA	163.75	10.9	12.1	12.5	7.2	0	0	0	0	235	189	190	160
C215	Yellow-rumped Warbler	Setophaga coronata	2010	NA	0	0	NA	163.75	10.9	12.1	12.5	7.2	0	0	0	0	235	189	190	160
C219	American Redstart	Setophaga ruticilla	2010	1	NA	NA	NA	178.75	11.2	8.4	9.9	6.9	0.6	1.2	6.1	6.3	168	160	117	137
C219	American Robin	Turdus migratorius	2010	NA	0	NA	NA	178.75	11.2	8.4	9.9	6.9	0.6	1.2	6.1	6.3	168	160	117	137
C219	Black-throated Green Warbler	Setophaga virens	2010	0	NA	NA	NA	178.75	11.2	8.4	9.9	6.9	0.6	1.2	6.1	6.3	168	160	117	137
C219	Magnolia Warbler	Setophaga magnolia	2010	NA	0	0	NA	178.75	11.2	8.4	9.9	6.9	0.6	1.2	6.1	6.3	168	160	117	137
C219	Nashville Warbler	Oreothlypis ruficapilla	2010	NA	0	0	NA	178.75	11.2	8.4	9.9	6.9	0.6	1.2	6.1	6.3	168	160	117	137
C219	Philadelphia Vireo	Vireo philadelphicus	2010	NA	NA	NA	0	178.75	11.2	8.4	9.9	6.9	0.6	1.2	6.1	6.3	168	160	117	137
C219	Red-breasted Nuthatch	Sitta canadensis	2010	0	NA	NA	0	178.75	11.2	8.4	9.9	6.9	0.6	1.2	6.1	6.3	168	160	117	137
C219	Ruby-crowned Kinglet	Regulus calendula	2010	0	NA	NA	NA	178.75	11.2	8.4	9.9	6.9	0.6	1.2	6.1	6.3	168	160	117	137
C219	Swainson's Thrush	Catharus ustulatus	2010	0	NA	NA	NA	178.75	11.2	8.4	9.9	6.9	0.6	1.2	6.1	6.3	168	160	117	137
C219	White-throated Sparrow	Zonotrichia albicollis	2010	NA	NA	NA	0	178.75	11.2	8.4	9.9	6.9	0.6	1.2	6.1	6.3	168	160	117	137
C222	Black-throated Green Warbler	Setophaga virens	2010	NA	0	NA	NA	159.5	9.4	7.2	8.9	10.7	0.4	0.6	0	0	156	60	97	84
C222	Red-breasted Nuthatch	Sitta canadensis	2010	0	NA	0	0	159.5	9.4	7.2	8.9	10.7	0.4	0.6	0	0	156	60	97	84
C222	White-throated Sparrow	Zonotrichia albicollis	2010	NA	NA	0	NA	159.5	9.4	7.2	8.9	10.7	0.4	0.6	0	0	156	60	97	84
C222	Yellow-rumped Warbler	Setophaga coronata	2010	NA	0	NA	NA	159.5	9.4	7.2	8.9	10.7	0.4	0.6	0	0	156	60	97	84
C224	Dark-eyed Junco	Junco hyemalis	2010	1	NA	NA	NA	178.75	11.2	8.4	9.9	6.9	0.6	1.2	6.1	6.3	138	126	174	110
C224	Golden-crowned Kinglet	Regulus satrapa	2010	NA	0	NA	NA	178.75	11.2	8.4	9.9	6.9	0.6	1.2	6.1	6.3	138	126	174	110
C224	Magnolia Warbler	Setophaga magnolia	2010	0	0	NA	NA	178.75	11.2	8.4	9.9	6.9	0.6	1.2	6.1	6.3	138	126	174	110
C224	Red-breasted Nuthatch	Sitta canadensis	2010	0	NA	NA	NA	178.75	11.2	8.4	9.9	6.9	0.6	1.2	6.1	6.3	138	126	174	110
C224	Ruby-crowned Kinglet	Regulus calendula	2010	0	0	0	0	178.75	11.2	8.4	9.9	6.9	0.6	1.2	6.1	6.3	138	126	174	110
C224	White-throated Sparrow	Zonotrichia albicollis	2010	NA	NA	NA	1	178.75	11.2	8.4	9.9	6.9	0.6	1.2	6.1	6.3	138	126	174	110
C225	American Redstart	Setophaga ruticilla	2010	NA	NA	0	0	163.75	10.9	12.1	12.5	7.2	0	0	0	0	313	282	271	242
C225	Black-throated Green Warbler	Setophaga virens	2010	NA	NA	NA	0	163.75	10.9	12.1	12.5	7.2	0	0	0	0	313	282	271	242
C225	Golden-crowned Kinglet	Regulus satrapa	2010	NA	NA	0	NA	163.75	10.9	12.1	12.5	7.2	0	0	0	0	313	282	271	242
C225	Philadelphia Vireo	Vireo philadelphicus	2010	NA	NA	0	NA	163.75	10.9	12.1	12.5	7.2	0	0	0	0	313	282	271	242
C225	Red-breasted Nuthatch	Sitta canadensis	2010	0	0	0	NA	163.75	10.9	12.1	12.5	7.2	0	0	0	0	313	282	271	242
C227	American Redstart	Setophaga ruticilla	2010	NA	0	NA	0	184	7.7	10.5	19.3	20.2	4.9	0	0	1.1	288	55	49	61
C227	American Robin	Turdus migratorius	2010	0	NA	NA	NA	184	7.7	10.5	19.3	20.2	4.9	0	0	1.1	288	55	49	61
C227	Blue-headed Vireo	Vireo solitarius	2010	0	NA	NA	NA	184	7.7	10.5	19.3	20.2	4.9	0	0	1.1	288	55	49	61
C227	Magnolia Warbler	Setophaga magnolia	2010	0	0	NA	0	184	7.7	10.5	19.3	20.2	4.9	0	0	1.1	288	55	49	61
C227	Philadelphia Vireo	Vireo philadelphicus	2010	NA	NA	0	0	184	7.7	10.5	19.3	20.2	4.9	0	0	1.1	288	55	49	61
C227	Red-breasted Nuthatch	Sitta canadensis	2010	NA	0	NA	NA	184	7.7	10.5	19.3	20.2	4.9	0	0	1.1	288	55	49	61
C227	Ruby-crowned Kinglet	Regulus calendula	2010	0	1	NA	NA	184	7.7	10.5	19.3	20.2	4.9	0	0	1.1	288	55	49	61
C227	Swainson's Thrush	Catharus ustulatus	2010	1	1	NA	NA	184	7.7	10.5	19.3	20.2	4.9	0	0	1.1	288	55	49	61
C229	Nashville Warbler	Oreothlypis ruficapilla	2010	NA	NA	NA	0	155.25	14.7	12.4	11.5	8.9	5.2	0.2	16.8	6.8	51	41	250	155
C229	Philadelphia Vireo	Vireo philadelphicus	2010	NA	0	NA	NA	155.25	14.7	12.4	11.5	8.9	5.2	0.2	16.8	6.8	51	41	250	155
C229	Ruby-crowned Kinglet	Regulus calendula	2010	NA	0	NA	NA	155.25	14.7	12.4	11.5	8.9	5.2	0.2	16.8	6.8	51	41	250	155
C229	Yellow-rumped Warbler	Setophaga coronata	2010	NA	0	NA	0	155.25	14.7	12.4	11.5	8.9	5.2	0.2	16.8	6.8	51	41	250	155
C230	Magnolia Warbler	Setophaga magnolia	2010	0	0	0	0	168.5	10.5	16.2	18.1	18.8	0	1.1	0	0	129	124	123	122
C230	Philadelphia Vireo	Vireo philadelphicus	2010	0	0	NA	0	168.5	10.5	16.2	18.1	18.8	0	1.1	0	0	129	124	123	122
C230	Red-breasted Nuthatch	Sitta canadensis	2010	0	NA	NA	NA	168.5	10.5	16.2	18.1	18.8	0	1.1	0	0	129	124	123	122
C230	White-throated Sparrow	Zonotrichia albicollis	2010	0	0	1	0	168.5	10.5	16.2	18.1	18.8	0	1.1	0	0	129	124	123	122
C230	Yellow-rumped Warbler	Setophaga coronata	2010	0	NA	NA	NA	168.5	10.5	16.2	18.1	18.8	0	1.1	0	0	129	124	123	122
C232	Bay-breasted Warbler	Setophaga castanea	2010	0	0	NA	NA	168.5	10.5	16.2	18.1	18.8	0	1.1	0	0	256	240	244	248
C232	Boreal Chickadee	Poecile hudsonica	2010	NA	NA	0	NA	168.5	10.5	16.2	18.1	18.8	0	1.1	0	0	256	240	244	248
C232	Golden-crowned Kinglet	Regulus satrapa	2010	0	0	NA	NA	168.5	10.5	16.2	18.1	18.8	0	1.1	0	0	256	240	244	248
C232	Magnolia Warbler	Setophaga magnolia	2010	0	0	0	NA	168.5	10.5	16.2	18.1	18.8	0	1.1	0	0	256	240	244	248
C232	Nashville Warbler	Oreothlypis ruficapilla	2010	NA	0	NA	NA	168.5	10.5	16.2	18.1	18.8	0	1.1	0	0	256	240	244	248
C232	Red-breasted Nuthatch	Sitta canadensis	2010	0	NA	NA	NA	168.5	10.5	16.2	18.1	18.8	0	1.1	0	0	256	240	244	248
C232	Ruby-crowned Kinglet	Regulus calendula	2010	0	NA	NA	NA	168.5	10.5	16.2	18.1	18.8	0	1.1	0	0	256	240	244	248
C232	Swainson's Thrush	Catharus ustulatus	2010	NA	NA	NA	0	168.5	10.5	16.2	18.1	18.8	0	1.1	0	0	256	240	244	248
C233	American Redstart	Setophaga ruticilla	2010	NA	NA	0	NA	150.5	15.2	9	6.9	13.9	0	0	8.8	1.4	201	160	135	250
C233	Black-throated Green Warbler	Setophaga virens	2010	0	NA	NA	NA	150.5	15.2	9	6.9	13.9	0	0	8.8	1.4	201	160	135	250
C233	Philadelphia Vireo	Vireo philadelphicus	2010	0	NA	0	0	150.5	15.2	9	6.9	13.9	0	0	8.8	1.4	201	160	135	250
C233	Red-breasted Nuthatch	Sitta canadensis	2010	0	0	0	NA	150.5	15.2	9	6.9	13.9	0	0	8.8	1.4	201	160	135	250
C233	White-throated Sparrow	Zonotrichia albicollis	2010	0	NA	0	NA	150.5	15.2	9	6.9	13.9	0	0	8.8	1.4	201	160	135	250
C233	Yellow-rumped Warbler	Setophaga coronata	2010	0	NA	0	0	150.5	15.2	9	6.9	13.9	0	0	8.8	1.4	201	160	135	250
C237	American Robin	Turdus migratorius	2010	0	NA	NA	0	155.25	14.7	12.4	11.5	8.9	5.2	0.2	16.8	6.8	172	124	172	77
C237	Blackpoll Warbler	Setophaga striata	2010	0	0	NA	NA	155.25	14.7	12.4	11.5	8.9	5.2	0.2	16.8	6.8	172	124	172	77
C237	Magnolia Warbler	Setophaga magnolia	2010	NA	0	NA	NA	155.25	14.7	12.4	11.5	8.9	5.2	0.2	16.8	6.8	172	124	172	77
C237	Philadelphia Vireo	Vireo philadelphicus	2010	NA	0	NA	NA	155.25	14.7	12.4	11.5	8.9	5.2	0.2	16.8	6.8	172	124	172	77
C237	White-throated Sparrow	Zonotrichia albicollis	2010	0	0	NA	NA	155.25	14.7	12.4	11.5	8.9	5.2	0.2	16.8	6.8	172	124	172	77
C238	Blackpoll Warbler	Setophaga striata	2010	0	NA	NA	NA	184	7.7	10.5	19.3	20.2	4.9	0	0	1.1	253	255	254	260
C238	Least Flycatcher	Empidonax minimus	2010	1	NA	0	NA	184	7.7	10.5	19.3	20.2	4.9	0	0	1.1	253	255	254	260
C238	Magnolia Warbler	Setophaga magnolia	2010	0	NA	NA	0	184	7.7	10.5	19.3	20.2	4.9	0	0	1.1	253	255	254	260
C238	Nashville Warbler	Oreothlypis ruficapilla	2010	0	0	NA	NA	184	7.7	10.5	19.3	20.2	4.9	0	0	1.1	253	255	254	260
C238	Philadelphia Vireo	Vireo philadelphicus	2010	NA	NA	0	0	184	7.7	10.5	19.3	20.2	4.9	0	0	1.1	253	255	254	260
C238	Red-breasted Nuthatch	Sitta canadensis	2010	1	NA	0	0	184	7.7	10.5	19.3	20.2	4.9	0	0	1.1	253	255	254	260
C238	Swainson's Thrush	Catharus ustulatus	2010	NA	NA	NA	0	184	7.7	10.5	19.3	20.2	4.9	0	0	1.1	253	255	254	260
C238	White-throated Sparrow	Zonotrichia albicollis	2010	NA	NA	NA	0	184	7.7	10.5	19.3	20.2	4.9	0	0	1.1	253	255	254	260
C238	Yellow-rumped Warbler	Setophaga coronata	2010	NA	0	NA	NA	184	7.7	10.5	19.3	20.2	4.9	0	0	1.1	253	255	254	260
C240	American Redstart	Setophaga ruticilla	2010	0	0	0	0	155.25	14.7	12.4	11.5	8.9	5.2	0.2	16.8	6.8	93	95	146	104
C240	Bay-breasted Warbler	Setophaga castanea	2010	NA	0	NA	NA	155.25	14.7	12.4	11.5	8.9	5.2	0.2	16.8	6.8	93	95	146	104
C240	Blackpoll Warbler	Setophaga striata	2010	0	NA	NA	NA	155.25	14.7	12.4	11.5	8.9	5.2	0.2	16.8	6.8	93	95	146	104
C240	Boreal Chickadee	Poecile hudsonica	2010	NA	NA	0	NA	155.25	14.7	12.4	11.5	8.9	5.2	0.2	16.8	6.8	93	95	146	104
C240	Philadelphia Vireo	Vireo philadelphicus	2010	0	NA	NA	NA	155.25	14.7	12.4	11.5	8.9	5.2	0.2	16.8	6.8	93	95	146	104
C240	Yellow-rumped Warbler	Setophaga coronata	2010	0	NA	NA	NA	155.25	14.7	12.4	11.5	8.9	5.2	0.2	16.8	6.8	93	95	146	104
J121	Bay-breasted Warbler	Setophaga castanea	2010	0	NA	NA	NA	163.75	10.9	12.1	12.5	7.2	0	0	0	0	302	261	252	276
J121	Black-throated Green Warbler	Setophaga virens	2010	0	NA	NA	0	163.75	10.9	12.1	12.5	7.2	0	0	0	0	302	261	252	276
J121	Boreal Chickadee	Poecile hudsonica	2010	NA	NA	NA	0	163.75	10.9	12.1	12.5	7.2	0	0	0	0	302	261	252	276
J121	Golden-crowned Kinglet	Regulus satrapa	2010	NA	NA	NA	0	163.75	10.9	12.1	12.5	7.2	0	0	0	0	302	261	252	276
J121	Nashville Warbler	Oreothlypis ruficapilla	2010	0	NA	0	NA	163.75	10.9	12.1	12.5	7.2	0	0	0	0	302	261	252	276
J121	Philadelphia Vireo	Vireo philadelphicus	2010	NA	0	NA	NA	163.75	10.9	12.1	12.5	7.2	0	0	0	0	302	261	252	276
J121	Yellow-rumped Warbler	Setophaga coronata	2010	NA	NA	NA	0	163.75	10.9	12.1	12.5	7.2	0	0	0	0	302	261	252	276
J122	Black-throated Green Warbler	Setophaga virens	2010	0	NA	NA	0	163.75	10.9	12.1	12.5	7.2	0	0	0	0	265	224	223	232
J122	Blue-headed Vireo	Vireo solitarius	2010	NA	NA	NA	0	163.75	10.9	12.1	12.5	7.2	0	0	0	0	265	224	223	232
J122	Golden-crowned Kinglet	Regulus satrapa	2010	NA	NA	0	NA	163.75	10.9	12.1	12.5	7.2	0	0	0	0	265	224	223	232
J122	Red-breasted Nuthatch	Sitta canadensis	2010	0	NA	NA	0	163.75	10.9	12.1	12.5	7.2	0	0	0	0	265	224	223	232
J122	Yellow-rumped Warbler	Setophaga coronata	2010	NA	NA	0	0	163.75	10.9	12.1	12.5	7.2	0	0	0	0	265	224	223	232
J124	Blackpoll Warbler	Setophaga striata	2010	NA	NA	0	NA	163.75	10.9	12.1	12.5	7.2	0	0	0	0	231	187	186	194
J124	Black-throated Green Warbler	Setophaga virens	2010	NA	NA	NA	0	163.75	10.9	12.1	12.5	7.2	0	0	0	0	231	187	186	194
J124	Golden-crowned Kinglet	Regulus satrapa	2010	0	NA	0	0	163.75	10.9	12.1	12.5	7.2	0	0	0	0	231	187	186	194
J124	Magnolia Warbler	Setophaga magnolia	2010	0	NA	NA	NA	163.75	10.9	12.1	12.5	7.2	0	0	0	0	231	187	186	194
J124	Nashville Warbler	Oreothlypis ruficapilla	2010	0	NA	NA	0	163.75	10.9	12.1	12.5	7.2	0	0	0	0	231	187	186	194
J124	Yellow-rumped Warbler	Setophaga coronata	2010	NA	NA	0	NA	163.75	10.9	12.1	12.5	7.2	0	0	0	0	231	187	186	194
J125	Bay-breasted Warbler	Setophaga castanea	2010	NA	NA	0	NA	163.75	10.9	12.1	12.5	7.2	0	0	0	0	190	143	157	161
J125	Black-throated Green Warbler	Setophaga virens	2010	0	NA	NA	0	163.75	10.9	12.1	12.5	7.2	0	0	0	0	190	143	157	161
J125	Blue-headed Vireo	Vireo solitarius	2010	NA	NA	NA	0	163.75	10.9	12.1	12.5	7.2	0	0	0	0	190	143	157	161
J125	Golden-crowned Kinglet	Regulus satrapa	2010	NA	NA	NA	0	163.75	10.9	12.1	12.5	7.2	0	0	0	0	190	143	157	161
J125	Magnolia Warbler	Setophaga magnolia	2010	NA	NA	NA	0	163.75	10.9	12.1	12.5	7.2	0	0	0	0	190	143	157	161
J125	Philadelphia Vireo	Vireo philadelphicus	2010	0	NA	0	NA	163.75	10.9	12.1	12.5	7.2	0	0	0	0	190	143	157	161
J125	Swainson's Thrush	Catharus ustulatus	2010	NA	NA	0	NA	163.75	10.9	12.1	12.5	7.2	0	0	0	0	190	143	157	161
J126	American Redstart	Setophaga ruticilla	2010	0	NA	NA	NA	163.75	10.9	12.1	12.5	7.2	0	0	0	0	165	113	122	125
J126	American Robin	Turdus migratorius	2010	0	NA	NA	0	163.75	10.9	12.1	12.5	7.2	0	0	0	0	165	113	122	125
J126	Black-throated Green Warbler	Setophaga virens	2010	NA	0	NA	0	163.75	10.9	12.1	12.5	7.2	0	0	0	0	165	113	122	125
J126	Golden-crowned Kinglet	Regulus satrapa	2010	NA	NA	NA	0	163.75	10.9	12.1	12.5	7.2	0	0	0	0	165	113	122	125
J126	Nashville Warbler	Oreothlypis ruficapilla	2010	0	NA	NA	NA	163.75	10.9	12.1	12.5	7.2	0	0	0	0	165	113	122	125
J126	Philadelphia Vireo	Vireo philadelphicus	2010	0	NA	0	0	163.75	10.9	12.1	12.5	7.2	0	0	0	0	165	113	122	125
J126	Red-breasted Nuthatch	Sitta canadensis	2010	1	1	1	1	163.75	10.9	12.1	12.5	7.2	0	0	0	0	165	113	122	125
J126	Ruby-crowned Kinglet	Regulus calendula	2010	0	NA	NA	NA	163.75	10.9	12.1	12.5	7.2	0	0	0	0	165	113	122	125
J126	White-throated Sparrow	Zonotrichia albicollis	2010	NA	0	NA	NA	163.75	10.9	12.1	12.5	7.2	0	0	0	0	165	113	122	125
J126	Yellow-rumped Warbler	Setophaga coronata	2010	0	NA	NA	NA	163.75	10.9	12.1	12.5	7.2	0	0	0	0	165	113	122	125
J127	Yellow-rumped Warbler	Setophaga coronata	2010	0	NA	NA	NA	163.75	10.9	12.1	12.5	7.2	0	0	0	0	126	70	82	90
J128	Black-throated Green Warbler	Setophaga virens	2010	0	NA	NA	NA	163.75	10.9	12.1	12.5	7.2	0	0	0	0	93	44	51	55
J128	Red-breasted Nuthatch	Sitta canadensis	2010	0	0	0	0	163.75	10.9	12.1	12.5	7.2	0	0	0	0	93	44	51	55
J128	White-throated Sparrow	Zonotrichia albicollis	2010	0	NA	NA	NA	163.75	10.9	12.1	12.5	7.2	0	0	0	0	93	44	51	55
J128	Yellow-rumped Warbler	Setophaga coronata	2010	0	NA	NA	NA	163.75	10.9	12.1	12.5	7.2	0	0	0	0	93	44	51	55
J141	American Redstart	Setophaga ruticilla	2010	NA	0	NA	NA	184	7.7	10.5	19.3	20.2	4.9	0	0	1.1	84	75	81	68
J141	Bay-breasted Warbler	Setophaga castanea	2010	NA	NA	0	NA	184	7.7	10.5	19.3	20.2	4.9	0	0	1.1	84	75	81	68
J141	Blackpoll Warbler	Setophaga striata	2010	NA	1	NA	1	184	7.7	10.5	19.3	20.2	4.9	0	0	1.1	84	75	81	68
J141	Black-throated Green Warbler	Setophaga virens	2010	0	NA	NA	NA	184	7.7	10.5	19.3	20.2	4.9	0	0	1.1	84	75	81	68
J141	Golden-crowned Kinglet	Regulus satrapa	2010	0	0	NA	1	184	7.7	10.5	19.3	20.2	4.9	0	0	1.1	84	75	81	68
J141	Magnolia Warbler	Setophaga magnolia	2010	1	0	NA	NA	184	7.7	10.5	19.3	20.2	4.9	0	0	1.1	84	75	81	68
J141	Nashville Warbler	Oreothlypis ruficapilla	2010	0	NA	NA	0	184	7.7	10.5	19.3	20.2	4.9	0	0	1.1	84	75	81	68
J141	Red-breasted Nuthatch	Sitta canadensis	2010	NA	0	0	NA	184	7.7	10.5	19.3	20.2	4.9	0	0	1.1	84	75	81	68
J141	Ruby-crowned Kinglet	Regulus calendula	2010	1	NA	NA	NA	184	7.7	10.5	19.3	20.2	4.9	0	0	1.1	84	75	81	68
J141	Yellow-rumped Warbler	Setophaga coronata	2010	NA	0	NA	0	184	7.7	10.5	19.3	20.2	4.9	0	0	1.1	84	75	81	68
J142	Bay-breasted Warbler	Setophaga castanea	2010	0	NA	NA	NA	184	7.7	10.5	19.3	20.2	4.9	0	0	1.1	137	119	123	109
J142	Black-throated Green Warbler	Setophaga virens	2010	0	0	NA	NA	184	7.7	10.5	19.3	20.2	4.9	0	0	1.1	137	119	123	109
J142	Blue-headed Vireo	Vireo solitarius	2010	0	NA	NA	NA	184	7.7	10.5	19.3	20.2	4.9	0	0	1.1	137	119	123	109
J142	Golden-crowned Kinglet	Regulus satrapa	2010	0	0	0	NA	184	7.7	10.5	19.3	20.2	4.9	0	0	1.1	137	119	123	109
J142	Magnolia Warbler	Setophaga magnolia	2010	0	NA	NA	NA	184	7.7	10.5	19.3	20.2	4.9	0	0	1.1	137	119	123	109
J142	Philadelphia Vireo	Vireo philadelphicus	2010	0	0	0	0	184	7.7	10.5	19.3	20.2	4.9	0	0	1.1	137	119	123	109
J142	Red-breasted Nuthatch	Sitta canadensis	2010	1	0	NA	NA	184	7.7	10.5	19.3	20.2	4.9	0	0	1.1	137	119	123	109
J142	Ruby-crowned Kinglet	Regulus calendula	2010	0	NA	NA	NA	184	7.7	10.5	19.3	20.2	4.9	0	0	1.1	137	119	123	109
J142	Swainson's Thrush	Catharus ustulatus	2010	0	NA	0	NA	184	7.7	10.5	19.3	20.2	4.9	0	0	1.1	137	119	123	109
J143	American Redstart	Setophaga ruticilla	2010	NA	0	NA	NA	184	7.7	10.5	19.3	20.2	4.9	0	0	1.1	180	167	156	146
J143	Bay-breasted Warbler	Setophaga castanea	2010	NA	NA	NA	0	184	7.7	10.5	19.3	20.2	4.9	0	0	1.1	180	167	156	146
J143	Blackpoll Warbler	Setophaga striata	2010	0	NA	NA	NA	184	7.7	10.5	19.3	20.2	4.9	0	0	1.1	180	167	156	146
J143	Black-throated Green Warbler	Setophaga virens	2010	1	0	0	0	184	7.7	10.5	19.3	20.2	4.9	0	0	1.1	180	167	156	146
J143	Blue-headed Vireo	Vireo solitarius	2010	NA	NA	0	NA	184	7.7	10.5	19.3	20.2	4.9	0	0	1.1	180	167	156	146
J143	Golden-crowned Kinglet	Regulus satrapa	2010	0	1	NA	1	184	7.7	10.5	19.3	20.2	4.9	0	0	1.1	180	167	156	146
J143	Nashville Warbler	Oreothlypis ruficapilla	2010	0	NA	NA	NA	184	7.7	10.5	19.3	20.2	4.9	0	0	1.1	180	167	156	146
J143	Philadelphia Vireo	Vireo philadelphicus	2010	NA	NA	NA	0	184	7.7	10.5	19.3	20.2	4.9	0	0	1.1	180	167	156	146
J143	Red-breasted Nuthatch	Sitta canadensis	2010	0	NA	NA	0	184	7.7	10.5	19.3	20.2	4.9	0	0	1.1	180	167	156	146
J143	Swainson's Thrush	Catharus ustulatus	2010	NA	0	0	NA	184	7.7	10.5	19.3	20.2	4.9	0	0	1.1	180	167	156	146
J143	White-throated Sparrow	Zonotrichia albicollis	2010	0	NA	NA	NA	184	7.7	10.5	19.3	20.2	4.9	0	0	1.1	180	167	156	146
J143	Yellow-rumped Warbler	Setophaga coronata	2010	0	NA	NA	NA	184	7.7	10.5	19.3	20.2	4.9	0	0	1.1	180	167	156	146
J144	American Redstart	Setophaga ruticilla	2010	NA	NA	0	NA	184	7.7	10.5	19.3	20.2	4.9	0	0	1.1	222	207	192	180
J144	Bay-breasted Warbler	Setophaga castanea	2010	0	NA	NA	NA	184	7.7	10.5	19.3	20.2	4.9	0	0	1.1	222	207	192	180
J144	Blackpoll Warbler	Setophaga striata	2010	NA	NA	NA	0	184	7.7	10.5	19.3	20.2	4.9	0	0	1.1	222	207	192	180
J144	Boreal Chickadee	Poecile hudsonica	2010	0	0	NA	NA	184	7.7	10.5	19.3	20.2	4.9	0	0	1.1	222	207	192	180
J144	Golden-crowned Kinglet	Regulus satrapa	2010	NA	NA	0	NA	184	7.7	10.5	19.3	20.2	4.9	0	0	1.1	222	207	192	180
J144	Magnolia Warbler	Setophaga magnolia	2010	0	NA	NA	NA	184	7.7	10.5	19.3	20.2	4.9	0	0	1.1	222	207	192	180
J144	Philadelphia Vireo	Vireo philadelphicus	2010	0	NA	NA	NA	184	7.7	10.5	19.3	20.2	4.9	0	0	1.1	222	207	192	180
J144	Red-breasted Nuthatch	Sitta canadensis	2010	0	NA	0	NA	184	7.7	10.5	19.3	20.2	4.9	0	0	1.1	222	207	192	180
J144	Ruby-crowned Kinglet	Regulus calendula	2010	0	0	0	0	184	7.7	10.5	19.3	20.2	4.9	0	0	1.1	222	207	192	180
J144	Yellow-rumped Warbler	Setophaga coronata	2010	NA	0	NA	NA	184	7.7	10.5	19.3	20.2	4.9	0	0	1.1	222	207	192	180
J145	Blackpoll Warbler	Setophaga striata	2010	NA	NA	0	NA	184	7.7	10.5	19.3	20.2	4.9	0	0	1.1	258	246	225	218
J145	Boreal Chickadee	Poecile hudsonica	2010	NA	0	NA	NA	184	7.7	10.5	19.3	20.2	4.9	0	0	1.1	258	246	225	218
J145	Golden-crowned Kinglet	Regulus satrapa	2010	0	0	NA	0	184	7.7	10.5	19.3	20.2	4.9	0	0	1.1	258	246	225	218
J145	Magnolia Warbler	Setophaga magnolia	2010	0	0	0	0	184	7.7	10.5	19.3	20.2	4.9	0	0	1.1	258	246	225	218
J145	Nashville Warbler	Oreothlypis ruficapilla	2010	0	NA	NA	NA	184	7.7	10.5	19.3	20.2	4.9	0	0	1.1	258	246	225	218
J145	Philadelphia Vireo	Vireo philadelphicus	2010	0	NA	NA	NA	184	7.7	10.5	19.3	20.2	4.9	0	0	1.1	258	246	225	218
J145	Red-breasted Nuthatch	Sitta canadensis	2010	NA	NA	0	0	184	7.7	10.5	19.3	20.2	4.9	0	0	1.1	258	246	225	218
J145	Ruby-crowned Kinglet	Regulus calendula	2010	0	0	NA	NA	184	7.7	10.5	19.3	20.2	4.9	0	0	1.1	258	246	225	218
J145	Yellow-rumped Warbler	Setophaga coronata	2010	0	0	NA	0	184	7.7	10.5	19.3	20.2	4.9	0	0	1.1	258	246	225	218
J146	Blackpoll Warbler	Setophaga striata	2010	NA	NA	0	NA	184	7.7	10.5	19.3	20.2	4.9	0	0	1.1	316	296	263	255
J146	Golden-crowned Kinglet	Regulus satrapa	2010	NA	0	NA	NA	184	7.7	10.5	19.3	20.2	4.9	0	0	1.1	316	296	263	255
J146	Magnolia Warbler	Setophaga magnolia	2010	0	NA	0	NA	184	7.7	10.5	19.3	20.2	4.9	0	0	1.1	316	296	263	255
J146	Philadelphia Vireo	Vireo philadelphicus	2010	NA	NA	0	NA	184	7.7	10.5	19.3	20.2	4.9	0	0	1.1	316	296	263	255
J146	Red-breasted Nuthatch	Sitta canadensis	2010	NA	NA	NA	0	184	7.7	10.5	19.3	20.2	4.9	0	0	1.1	316	296	263	255
J146	Ruby-crowned Kinglet	Regulus calendula	2010	0	1	NA	NA	184	7.7	10.5	19.3	20.2	4.9	0	0	1.1	316	296	263	255
J146	White-throated Sparrow	Zonotrichia albicollis	2010	NA	0	NA	NA	184	7.7	10.5	19.3	20.2	4.9	0	0	1.1	316	296	263	255
J146	Yellow-rumped Warbler	Setophaga coronata	2010	0	NA	NA	NA	184	7.7	10.5	19.3	20.2	4.9	0	0	1.1	316	296	263	255
J291	American Redstart	Setophaga ruticilla	2010	0	0	NA	NA	188.5	22.1	22.5	22.5	22.4	0	0	0	46.7	76	70	58	55
J291	American Robin	Turdus migratorius	2010	NA	NA	NA	1	188.5	22.1	22.5	22.5	22.4	0	0	0	46.7	76	70	58	55
J291	Bay-breasted Warbler	Setophaga castanea	2010	0	NA	NA	NA	188.5	22.1	22.5	22.5	22.4	0	0	0	46.7	76	70	58	55
J291	Black-throated Green Warbler	Setophaga virens	2010	1	1	0	NA	188.5	22.1	22.5	22.5	22.4	0	0	0	46.7	76	70	58	55
J291	Blue-headed Vireo	Vireo solitarius	2010	0	NA	NA	NA	188.5	22.1	22.5	22.5	22.4	0	0	0	46.7	76	70	58	55
J291	Nashville Warbler	Oreothlypis ruficapilla	2010	NA	NA	0	NA	188.5	22.1	22.5	22.5	22.4	0	0	0	46.7	76	70	58	55
J291	Philadelphia Vireo	Vireo philadelphicus	2010	0	0	NA	NA	188.5	22.1	22.5	22.5	22.4	0	0	0	46.7	76	70	58	55
J291	Red-breasted Nuthatch	Sitta canadensis	2010	0	0	NA	NA	188.5	22.1	22.5	22.5	22.4	0	0	0	46.7	76	70	58	55
J291	Swainson's Thrush	Catharus ustulatus	2010	0	NA	NA	NA	188.5	22.1	22.5	22.5	22.4	0	0	0	46.7	76	70	58	55
J291	Yellow-rumped Warbler	Setophaga coronata	2010	NA	NA	0	NA	188.5	22.1	22.5	22.5	22.4	0	0	0	46.7	76	70	58	55
J292	Bay-breasted Warbler	Setophaga castanea	2010	NA	NA	0	0	188.5	22.1	22.5	22.5	22.4	0	0	0	46.7	108	100	92	102
J292	Golden-crowned Kinglet	Regulus satrapa	2010	0	NA	NA	NA	188.5	22.1	22.5	22.5	22.4	0	0	0	46.7	108	100	92	102
J292	Magnolia Warbler	Setophaga magnolia	2010	0	NA	NA	NA	188.5	22.1	22.5	22.5	22.4	0	0	0	46.7	108	100	92	102
J292	Philadelphia Vireo	Vireo philadelphicus	2010	0	NA	NA	NA	188.5	22.1	22.5	22.5	22.4	0	0	0	46.7	108	100	92	102
J292	Red-breasted Nuthatch	Sitta canadensis	2010	0	0	NA	NA	188.5	22.1	22.5	22.5	22.4	0	0	0	46.7	108	100	92	102
J293	American Redstart	Setophaga ruticilla	2010	NA	NA	NA	0	188.5	22.1	22.5	22.5	22.4	0	0	0	46.7	138	132	134	138
J293	Bay-breasted Warbler	Setophaga castanea	2010	NA	NA	NA	0	188.5	22.1	22.5	22.5	22.4	0	0	0	46.7	138	132	134	138
J293	Blackpoll Warbler	Setophaga striata	2010	NA	0	NA	NA	188.5	22.1	22.5	22.5	22.4	0	0	0	46.7	138	132	134	138
J293	Blue-headed Vireo	Vireo solitarius	2010	NA	0	NA	NA	188.5	22.1	22.5	22.5	22.4	0	0	0	46.7	138	132	134	138
J293	Golden-crowned Kinglet	Regulus satrapa	2010	NA	NA	0	0	188.5	22.1	22.5	22.5	22.4	0	0	0	46.7	138	132	134	138
J293	Magnolia Warbler	Setophaga magnolia	2010	0	NA	NA	0	188.5	22.1	22.5	22.5	22.4	0	0	0	46.7	138	132	134	138
J293	Red-breasted Nuthatch	Sitta canadensis	2010	0	0	NA	NA	188.5	22.1	22.5	22.5	22.4	0	0	0	46.7	138	132	134	138
J293	Ruby-crowned Kinglet	Regulus calendula	2010	NA	NA	0	NA	188.5	22.1	22.5	22.5	22.4	0	0	0	46.7	138	132	134	138
J293	Swainson's Thrush	Catharus ustulatus	2010	0	NA	NA	0	188.5	22.1	22.5	22.5	22.4	0	0	0	46.7	138	132	134	138
J293	Yellow-rumped Warbler	Setophaga coronata	2010	NA	NA	0	NA	188.5	22.1	22.5	22.5	22.4	0	0	0	46.7	138	132	134	138
J294	American Redstart	Setophaga ruticilla	2010	NA	NA	0	NA	188.5	22.1	22.5	22.5	22.4	0	0	0	46.7	184	166	181	178
J294	Bay-breasted Warbler	Setophaga castanea	2010	NA	NA	0	NA	188.5	22.1	22.5	22.5	22.4	0	0	0	46.7	184	166	181	178
J294	Black-throated Green Warbler	Setophaga virens	2010	NA	0	NA	NA	188.5	22.1	22.5	22.5	22.4	0	0	0	46.7	184	166	181	178
J294	Boreal Chickadee	Poecile hudsonica	2010	NA	0	0	NA	188.5	22.1	22.5	22.5	22.4	0	0	0	46.7	184	166	181	178
J294	Magnolia Warbler	Setophaga magnolia	2010	0	0	0	NA	188.5	22.1	22.5	22.5	22.4	0	0	0	46.7	184	166	181	178
J294	Nashville Warbler	Oreothlypis ruficapilla	2010	1	NA	0	0	188.5	22.1	22.5	22.5	22.4	0	0	0	46.7	184	166	181	178
J294	Philadelphia Vireo	Vireo philadelphicus	2010	1	0	NA	0	188.5	22.1	22.5	22.5	22.4	0	0	0	46.7	184	166	181	178
J294	Red-breasted Nuthatch	Sitta canadensis	2010	NA	0	NA	NA	188.5	22.1	22.5	22.5	22.4	0	0	0	46.7	184	166	181	178
J294	Swainson's Thrush	Catharus ustulatus	2010	0	NA	NA	NA	188.5	22.1	22.5	22.5	22.4	0	0	0	46.7	184	166	181	178
J294	Yellow-rumped Warbler	Setophaga coronata	2010	0	NA	NA	NA	188.5	22.1	22.5	22.5	22.4	0	0	0	46.7	184	166	181	178
J295	Bay-breasted Warbler	Setophaga castanea	2010	0	0	NA	NA	188.5	22.1	22.5	22.5	22.4	0	0	0	46.7	242	214	229	223
J295	Black-throated Green Warbler	Setophaga virens	2010	NA	0	NA	NA	188.5	22.1	22.5	22.5	22.4	0	0	0	46.7	242	214	229	223
J295	Blue-headed Vireo	Vireo solitarius	2010	1	NA	NA	NA	188.5	22.1	22.5	22.5	22.4	0	0	0	46.7	242	214	229	223
J295	Boreal Chickadee	Poecile hudsonica	2010	NA	NA	0	1	188.5	22.1	22.5	22.5	22.4	0	0	0	46.7	242	214	229	223
J295	Golden-crowned Kinglet	Regulus satrapa	2010	0	NA	NA	NA	188.5	22.1	22.5	22.5	22.4	0	0	0	46.7	242	214	229	223
J295	Magnolia Warbler	Setophaga magnolia	2010	0	NA	NA	NA	188.5	22.1	22.5	22.5	22.4	0	0	0	46.7	242	214	229	223
J295	Nashville Warbler	Oreothlypis ruficapilla	2010	1	NA	0	0	188.5	22.1	22.5	22.5	22.4	0	0	0	46.7	242	214	229	223
J295	Red-breasted Nuthatch	Sitta canadensis	2010	NA	NA	0	NA	188.5	22.1	22.5	22.5	22.4	0	0	0	46.7	242	214	229	223
J295	Ruby-crowned Kinglet	Regulus calendula	2010	NA	NA	NA	0	188.5	22.1	22.5	22.5	22.4	0	0	0	46.7	242	214	229	223
J295	Swainson's Thrush	Catharus ustulatus	2010	0	NA	NA	NA	188.5	22.1	22.5	22.5	22.4	0	0	0	46.7	242	214	229	223
J296	Bay-breasted Warbler	Setophaga castanea	2010	NA	NA	0	NA	188.5	22.1	22.5	22.5	22.4	0	0	0	46.7	287	261	279	257
J296	Blackpoll Warbler	Setophaga striata	2010	NA	0	NA	NA	188.5	22.1	22.5	22.5	22.4	0	0	0	46.7	287	261	279	257
J296	Black-throated Green Warbler	Setophaga virens	2010	NA	0	NA	0	188.5	22.1	22.5	22.5	22.4	0	0	0	46.7	287	261	279	257
J296	Boreal Chickadee	Poecile hudsonica	2010	NA	NA	NA	0	188.5	22.1	22.5	22.5	22.4	0	0	0	46.7	287	261	279	257
J296	Golden-crowned Kinglet	Regulus satrapa	2010	NA	NA	0	NA	188.5	22.1	22.5	22.5	22.4	0	0	0	46.7	287	261	279	257
J296	Magnolia Warbler	Setophaga magnolia	2010	NA	0	NA	NA	188.5	22.1	22.5	22.5	22.4	0	0	0	46.7	287	261	279	257
J296	Nashville Warbler	Oreothlypis ruficapilla	2010	NA	NA	NA	0	188.5	22.1	22.5	22.5	22.4	0	0	0	46.7	287	261	279	257
J296	Philadelphia Vireo	Vireo philadelphicus	2010	NA	NA	0	NA	188.5	22.1	22.5	22.5	22.4	0	0	0	46.7	287	261	279	257
J296	Yellow-rumped Warbler	Setophaga coronata	2010	NA	0	NA	NA	188.5	22.1	22.5	22.5	22.4	0	0	0	46.7	287	261	279	257
J301	American Redstart	Setophaga ruticilla	2010	0	NA	NA	NA	168.5	10.5	16.2	18.1	18.8	0	1.1	0	0	51	48	39	37
J301	Bay-breasted Warbler	Setophaga castanea	2010	0	0	NA	NA	168.5	10.5	16.2	18.1	18.8	0	1.1	0	0	51	48	39	37
J301	Blackpoll Warbler	Setophaga striata	2010	0	0	0	0	168.5	10.5	16.2	18.1	18.8	0	1.1	0	0	51	48	39	37
J301	Boreal Chickadee	Poecile hudsonica	2010	0	NA	NA	NA	168.5	10.5	16.2	18.1	18.8	0	1.1	0	0	51	48	39	37
J301	Dark-eyed Junco	Junco hyemalis	2010	0	NA	NA	NA	168.5	10.5	16.2	18.1	18.8	0	1.1	0	0	51	48	39	37
J301	Magnolia Warbler	Setophaga magnolia	2010	NA	0	0	0	168.5	10.5	16.2	18.1	18.8	0	1.1	0	0	51	48	39	37
J301	Nashville Warbler	Oreothlypis ruficapilla	2010	NA	NA	0	NA	168.5	10.5	16.2	18.1	18.8	0	1.1	0	0	51	48	39	37
J301	Red-breasted Nuthatch	Sitta canadensis	2010	0	0	NA	NA	168.5	10.5	16.2	18.1	18.8	0	1.1	0	0	51	48	39	37
J301	Ruby-crowned Kinglet	Regulus calendula	2010	0	NA	NA	NA	168.5	10.5	16.2	18.1	18.8	0	1.1	0	0	51	48	39	37
J301	Yellow-rumped Warbler	Setophaga coronata	2010	1	NA	NA	NA	168.5	10.5	16.2	18.1	18.8	0	1.1	0	0	51	48	39	37
J302	Bay-breasted Warbler	Setophaga castanea	2010	1	1	NA	NA	168.5	10.5	16.2	18.1	18.8	0	1.1	0	0	83	87	83	73
J302	Black-throated Green Warbler	Setophaga virens	2010	0	NA	0	0	168.5	10.5	16.2	18.1	18.8	0	1.1	0	0	83	87	83	73
J302	Blue-headed Vireo	Vireo solitarius	2010	0	0	NA	NA	168.5	10.5	16.2	18.1	18.8	0	1.1	0	0	83	87	83	73
J302	Boreal Chickadee	Poecile hudsonica	2010	0	NA	NA	NA	168.5	10.5	16.2	18.1	18.8	0	1.1	0	0	83	87	83	73
J302	Golden-crowned Kinglet	Regulus satrapa	2010	0	0	0	NA	168.5	10.5	16.2	18.1	18.8	0	1.1	0	0	83	87	83	73
J302	Nashville Warbler	Oreothlypis ruficapilla	2010	NA	0	NA	NA	168.5	10.5	16.2	18.1	18.8	0	1.1	0	0	83	87	83	73
J302	Red-breasted Nuthatch	Sitta canadensis	2010	0	0	NA	1	168.5	10.5	16.2	18.1	18.8	0	1.1	0	0	83	87	83	73
J302	Swainson's Thrush	Catharus ustulatus	2010	NA	0	NA	NA	168.5	10.5	16.2	18.1	18.8	0	1.1	0	0	83	87	83	73
J302	Yellow-rumped Warbler	Setophaga coronata	2010	0	NA	0	NA	168.5	10.5	16.2	18.1	18.8	0	1.1	0	0	83	87	83	73
J303	American Redstart	Setophaga ruticilla	2010	NA	NA	NA	0	168.5	10.5	16.2	18.1	18.8	0	1.1	0	0	116	152	129	105
J303	Bay-breasted Warbler	Setophaga castanea	2010	1	0	NA	NA	168.5	10.5	16.2	18.1	18.8	0	1.1	0	0	116	152	129	105
J303	Black-throated Green Warbler	Setophaga virens	2010	0	0	0	0	168.5	10.5	16.2	18.1	18.8	0	1.1	0	0	116	152	129	105
J303	Blue-headed Vireo	Vireo solitarius	2010	NA	NA	0	NA	168.5	10.5	16.2	18.1	18.8	0	1.1	0	0	116	152	129	105
J303	Dark-eyed Junco	Junco hyemalis	2010	NA	0	NA	NA	168.5	10.5	16.2	18.1	18.8	0	1.1	0	0	116	152	129	105
J303	Red-breasted Nuthatch	Sitta canadensis	2010	0	NA	0	NA	168.5	10.5	16.2	18.1	18.8	0	1.1	0	0	116	152	129	105
J303	Ruby-crowned Kinglet	Regulus calendula	2010	0	NA	0	NA	168.5	10.5	16.2	18.1	18.8	0	1.1	0	0	116	152	129	105
J303	Swainson's Thrush	Catharus ustulatus	2010	0	0	NA	NA	168.5	10.5	16.2	18.1	18.8	0	1.1	0	0	116	152	129	105
J303	Yellow-rumped Warbler	Setophaga coronata	2010	1	0	0	1	168.5	10.5	16.2	18.1	18.8	0	1.1	0	0	116	152	129	105
J304	American Redstart	Setophaga ruticilla	2010	NA	0	NA	NA	168.5	10.5	16.2	18.1	18.8	0	1.1	0	0	145	183	175	138
J304	Bay-breasted Warbler	Setophaga castanea	2010	0	NA	0	NA	168.5	10.5	16.2	18.1	18.8	0	1.1	0	0	145	183	175	138
J304	Black-throated Green Warbler	Setophaga virens	2010	0	NA	NA	0	168.5	10.5	16.2	18.1	18.8	0	1.1	0	0	145	183	175	138
J304	Boreal Chickadee	Poecile hudsonica	2010	NA	NA	0	NA	168.5	10.5	16.2	18.1	18.8	0	1.1	0	0	145	183	175	138
J304	Golden-crowned Kinglet	Regulus satrapa	2010	0	NA	0	NA	168.5	10.5	16.2	18.1	18.8	0	1.1	0	0	145	183	175	138
J304	Magnolia Warbler	Setophaga magnolia	2010	0	NA	0	NA	168.5	10.5	16.2	18.1	18.8	0	1.1	0	0	145	183	175	138
J304	Philadelphia Vireo	Vireo philadelphicus	2010	0	NA	NA	NA	168.5	10.5	16.2	18.1	18.8	0	1.1	0	0	145	183	175	138
J304	Red-breasted Nuthatch	Sitta canadensis	2010	NA	0	0	0	168.5	10.5	16.2	18.1	18.8	0	1.1	0	0	145	183	175	138
J304	Ruby-crowned Kinglet	Regulus calendula	2010	0	NA	NA	NA	168.5	10.5	16.2	18.1	18.8	0	1.1	0	0	145	183	175	138
J304	Swainson's Thrush	Catharus ustulatus	2010	0	NA	NA	NA	168.5	10.5	16.2	18.1	18.8	0	1.1	0	0	145	183	175	138
J304	Yellow-rumped Warbler	Setophaga coronata	2010	0	NA	NA	0	168.5	10.5	16.2	18.1	18.8	0	1.1	0	0	145	183	175	138
J305	Black-throated Green Warbler	Setophaga virens	2010	0	0	NA	1	168.5	10.5	16.2	18.1	18.8	0	1.1	0	0	164	210	202	166
J305	Golden-crowned Kinglet	Regulus satrapa	2010	0	0	0	NA	168.5	10.5	16.2	18.1	18.8	0	1.1	0	0	164	210	202	166
J305	Magnolia Warbler	Setophaga magnolia	2010	0	NA	NA	NA	168.5	10.5	16.2	18.1	18.8	0	1.1	0	0	164	210	202	166
J305	Red-breasted Nuthatch	Sitta canadensis	2010	0	NA	NA	NA	168.5	10.5	16.2	18.1	18.8	0	1.1	0	0	164	210	202	166
J305	Ruby-crowned Kinglet	Regulus calendula	2010	0	NA	NA	NA	168.5	10.5	16.2	18.1	18.8	0	1.1	0	0	164	210	202	166
J305	Swainson's Thrush	Catharus ustulatus	2010	NA	0	NA	NA	168.5	10.5	16.2	18.1	18.8	0	1.1	0	0	164	210	202	166
J305	Yellow-rumped Warbler	Setophaga coronata	2010	0	0	NA	0	168.5	10.5	16.2	18.1	18.8	0	1.1	0	0	164	210	202	166
J306	Bay-breasted Warbler	Setophaga castanea	2010	0	0	NA	1	168.5	10.5	16.2	18.1	18.8	0	1.1	0	0	210	243	235	198
J306	Black-throated Green Warbler	Setophaga virens	2010	0	0	NA	NA	168.5	10.5	16.2	18.1	18.8	0	1.1	0	0	210	243	235	198
J306	Golden-crowned Kinglet	Regulus satrapa	2010	0	0	NA	NA	168.5	10.5	16.2	18.1	18.8	0	1.1	0	0	210	243	235	198
J306	Magnolia Warbler	Setophaga magnolia	2010	NA	0	NA	NA	168.5	10.5	16.2	18.1	18.8	0	1.1	0	0	210	243	235	198
J306	Nashville Warbler	Oreothlypis ruficapilla	2010	NA	0	NA	NA	168.5	10.5	16.2	18.1	18.8	0	1.1	0	0	210	243	235	198
J306	Red-breasted Nuthatch	Sitta canadensis	2010	1	0	NA	0	168.5	10.5	16.2	18.1	18.8	0	1.1	0	0	210	243	235	198
J306	Yellow-rumped Warbler	Setophaga coronata	2010	0	NA	NA	NA	168.5	10.5	16.2	18.1	18.8	0	1.1	0	0	210	243	235	198
J307	American Redstart	Setophaga ruticilla	2010	NA	NA	NA	0	168.5	10.5	16.2	18.1	18.8	0	1.1	0	0	236	278	269	230
J307	American Robin	Turdus migratorius	2010	NA	0	NA	NA	168.5	10.5	16.2	18.1	18.8	0	1.1	0	0	236	278	269	230
J307	Blue-headed Vireo	Vireo solitarius	2010	NA	NA	0	NA	168.5	10.5	16.2	18.1	18.8	0	1.1	0	0	236	278	269	230
J307	Golden-crowned Kinglet	Regulus satrapa	2010	0	0	0	0	168.5	10.5	16.2	18.1	18.8	0	1.1	0	0	236	278	269	230
J307	Magnolia Warbler	Setophaga magnolia	2010	NA	0	NA	NA	168.5	10.5	16.2	18.1	18.8	0	1.1	0	0	236	278	269	230
J307	Philadelphia Vireo	Vireo philadelphicus	2010	NA	NA	0	NA	168.5	10.5	16.2	18.1	18.8	0	1.1	0	0	236	278	269	230
J307	Red-breasted Nuthatch	Sitta canadensis	2010	0	NA	NA	NA	168.5	10.5	16.2	18.1	18.8	0	1.1	0	0	236	278	269	230
J307	Yellow-rumped Warbler	Setophaga coronata	2010	0	0	NA	NA	168.5	10.5	16.2	18.1	18.8	0	1.1	0	0	236	278	269	230
J308	Blackpoll Warbler	Setophaga striata	2010	0	NA	NA	NA	168.5	10.5	16.2	18.1	18.8	0	1.1	0	0	273	310	305	263
J308	Black-throated Green Warbler	Setophaga virens	2010	NA	0	NA	NA	168.5	10.5	16.2	18.1	18.8	0	1.1	0	0	273	310	305	263
J308	Blue-headed Vireo	Vireo solitarius	2010	0	NA	NA	NA	168.5	10.5	16.2	18.1	18.8	0	1.1	0	0	273	310	305	263
J308	Boreal Chickadee	Poecile hudsonica	2010	0	NA	NA	NA	168.5	10.5	16.2	18.1	18.8	0	1.1	0	0	273	310	305	263
J308	Dark-eyed Junco	Junco hyemalis	2010	0	NA	NA	NA	168.5	10.5	16.2	18.1	18.8	0	1.1	0	0	273	310	305	263
J308	Golden-crowned Kinglet	Regulus satrapa	2010	0	0	0	NA	168.5	10.5	16.2	18.1	18.8	0	1.1	0	0	273	310	305	263
J308	Magnolia Warbler	Setophaga magnolia	2010	0	0	NA	NA	168.5	10.5	16.2	18.1	18.8	0	1.1	0	0	273	310	305	263
J308	Philadelphia Vireo	Vireo philadelphicus	2010	0	0	0	NA	168.5	10.5	16.2	18.1	18.8	0	1.1	0	0	273	310	305	263
J308	Red-breasted Nuthatch	Sitta canadensis	2010	0	0	NA	NA	168.5	10.5	16.2	18.1	18.8	0	1.1	0	0	273	310	305	263
J308	Ruby-crowned Kinglet	Regulus calendula	2010	NA	NA	NA	0	168.5	10.5	16.2	18.1	18.8	0	1.1	0	0	273	310	305	263
J308	Swainson's Thrush	Catharus ustulatus	2010	0	NA	NA	NA	168.5	10.5	16.2	18.1	18.8	0	1.1	0	0	273	310	305	263
J531	Blue-headed Vireo	Vireo solitarius	2010	NA	0	NA	0	192.5	16.5	16.3	17.3	17.4	0	0	0.7	3.5	304	287	277	273
J531	Boreal Chickadee	Poecile hudsonica	2010	NA	0	NA	NA	192.5	16.5	16.3	17.3	17.4	0	0	0.7	3.5	304	287	277	273
J531	Magnolia Warbler	Setophaga magnolia	2010	0	NA	NA	NA	192.5	16.5	16.3	17.3	17.4	0	0	0.7	3.5	304	287	277	273
J531	Nashville Warbler	Oreothlypis ruficapilla	2010	0	NA	NA	NA	192.5	16.5	16.3	17.3	17.4	0	0	0.7	3.5	304	287	277	273
J531	Red-breasted Nuthatch	Sitta canadensis	2010	0	1	NA	NA	192.5	16.5	16.3	17.3	17.4	0	0	0.7	3.5	304	287	277	273
J531	Ruby-crowned Kinglet	Regulus calendula	2010	NA	0	NA	NA	192.5	16.5	16.3	17.3	17.4	0	0	0.7	3.5	304	287	277	273
J531	White-throated Sparrow	Zonotrichia albicollis	2010	0	NA	NA	NA	192.5	16.5	16.3	17.3	17.4	0	0	0.7	3.5	304	287	277	273
J531	Yellow-rumped Warbler	Setophaga coronata	2010	NA	NA	0	NA	192.5	16.5	16.3	17.3	17.4	0	0	0.7	3.5	304	287	277	273
J532	Bay-breasted Warbler	Setophaga castanea	2010	0	NA	NA	NA	192.5	16.5	16.3	17.3	17.4	0	0	0.7	3.5	272	258	241	241
J532	Blackpoll Warbler	Setophaga striata	2010	0	0	0	NA	192.5	16.5	16.3	17.3	17.4	0	0	0.7	3.5	272	258	241	241
J532	Least Flycatcher	Empidonax minimus	2010	0	0	0	0	192.5	16.5	16.3	17.3	17.4	0	0	0.7	3.5	272	258	241	241
J532	Magnolia Warbler	Setophaga magnolia	2010	0	0	NA	0	192.5	16.5	16.3	17.3	17.4	0	0	0.7	3.5	272	258	241	241
J532	Philadelphia Vireo	Vireo philadelphicus	2010	0	NA	0	NA	192.5	16.5	16.3	17.3	17.4	0	0	0.7	3.5	272	258	241	241
J532	Red-breasted Nuthatch	Sitta canadensis	2010	0	NA	NA	NA	192.5	16.5	16.3	17.3	17.4	0	0	0.7	3.5	272	258	241	241
J532	Swainson's Thrush	Catharus ustulatus	2010	0	NA	NA	NA	192.5	16.5	16.3	17.3	17.4	0	0	0.7	3.5	272	258	241	241
J532	Yellow-rumped Warbler	Setophaga coronata	2010	NA	0	NA	NA	192.5	16.5	16.3	17.3	17.4	0	0	0.7	3.5	272	258	241	241
J533	Blackpoll Warbler	Setophaga striata	2010	0	NA	NA	NA	192.5	16.5	16.3	17.3	17.4	0	0	0.7	3.5	234	220	205	215
J533	Magnolia Warbler	Setophaga magnolia	2010	0	NA	NA	NA	192.5	16.5	16.3	17.3	17.4	0	0	0.7	3.5	234	220	205	215
J533	Nashville Warbler	Oreothlypis ruficapilla	2010	NA	NA	NA	0	192.5	16.5	16.3	17.3	17.4	0	0	0.7	3.5	234	220	205	215
J533	Red-breasted Nuthatch	Sitta canadensis	2010	0	0	0	NA	192.5	16.5	16.3	17.3	17.4	0	0	0.7	3.5	234	220	205	215
J533	Ruby-crowned Kinglet	Regulus calendula	2010	0	NA	NA	0	192.5	16.5	16.3	17.3	17.4	0	0	0.7	3.5	234	220	205	215
J533	Yellow-rumped Warbler	Setophaga coronata	2010	0	NA	NA	NA	192.5	16.5	16.3	17.3	17.4	0	0	0.7	3.5	234	220	205	215
J534	Blue-headed Vireo	Vireo solitarius	2010	NA	NA	1	NA	192.5	16.5	16.3	17.3	17.4	0	0	0.7	3.5	194	183	165	173
J534	Dark-eyed Junco	Junco hyemalis	2010	0	NA	NA	NA	192.5	16.5	16.3	17.3	17.4	0	0	0.7	3.5	194	183	165	173
J534	Golden-crowned Kinglet	Regulus satrapa	2010	0	NA	NA	NA	192.5	16.5	16.3	17.3	17.4	0	0	0.7	3.5	194	183	165	173
J534	Magnolia Warbler	Setophaga magnolia	2010	0	NA	NA	NA	192.5	16.5	16.3	17.3	17.4	0	0	0.7	3.5	194	183	165	173
J534	Ruby-crowned Kinglet	Regulus calendula	2010	0	0	1	0	192.5	16.5	16.3	17.3	17.4	0	0	0.7	3.5	194	183	165	173
J534	White-throated Sparrow	Zonotrichia albicollis	2010	NA	0	NA	NA	192.5	16.5	16.3	17.3	17.4	0	0	0.7	3.5	194	183	165	173
J535	Dark-eyed Junco	Junco hyemalis	2010	NA	NA	0	NA	192.5	16.5	16.3	17.3	17.4	0	0	0.7	3.5	163	142	123	155
J535	Red-breasted Nuthatch	Sitta canadensis	2010	NA	0	NA	NA	192.5	16.5	16.3	17.3	17.4	0	0	0.7	3.5	163	142	123	155
J535	Swainson's Thrush	Catharus ustulatus	2010	NA	NA	0	NA	192.5	16.5	16.3	17.3	17.4	0	0	0.7	3.5	163	142	123	155
J535	Yellow-rumped Warbler	Setophaga coronata	2010	0	NA	0	NA	192.5	16.5	16.3	17.3	17.4	0	0	0.7	3.5	163	142	123	155
J536	Blackpoll Warbler	Setophaga striata	2010	NA	0	NA	NA	192.5	16.5	16.3	17.3	17.4	0	0	0.7	3.5	132	115	97	125
J536	Least Flycatcher	Empidonax minimus	2010	NA	0	NA	NA	192.5	16.5	16.3	17.3	17.4	0	0	0.7	3.5	132	115	97	125
J536	Magnolia Warbler	Setophaga magnolia	2010	0	0	0	NA	192.5	16.5	16.3	17.3	17.4	0	0	0.7	3.5	132	115	97	125
J536	Nashville Warbler	Oreothlypis ruficapilla	2010	0	NA	NA	NA	192.5	16.5	16.3	17.3	17.4	0	0	0.7	3.5	132	115	97	125
J536	Red-breasted Nuthatch	Sitta canadensis	2010	NA	0	0	NA	192.5	16.5	16.3	17.3	17.4	0	0	0.7	3.5	132	115	97	125
J536	Ruby-crowned Kinglet	Regulus calendula	2010	0	NA	0	NA	192.5	16.5	16.3	17.3	17.4	0	0	0.7	3.5	132	115	97	125
J536	Swainson's Thrush	Catharus ustulatus	2010	NA	0	NA	NA	192.5	16.5	16.3	17.3	17.4	0	0	0.7	3.5	132	115	97	125
J536	White-throated Sparrow	Zonotrichia albicollis	2010	0	NA	0	NA	192.5	16.5	16.3	17.3	17.4	0	0	0.7	3.5	132	115	97	125
J536	Yellow-rumped Warbler	Setophaga coronata	2010	NA	0	NA	NA	192.5	16.5	16.3	17.3	17.4	0	0	0.7	3.5	132	115	97	125
J537	Boreal Chickadee	Poecile hudsonica	2010	NA	0	NA	NA	192.5	16.5	16.3	17.3	17.4	0	0	0.7	3.5	95	80	67	93
J537	Magnolia Warbler	Setophaga magnolia	2010	0	0	NA	NA	192.5	16.5	16.3	17.3	17.4	0	0	0.7	3.5	95	80	67	93
J537	Red-breasted Nuthatch	Sitta canadensis	2010	NA	NA	NA	0	192.5	16.5	16.3	17.3	17.4	0	0	0.7	3.5	95	80	67	93
J537	Ruby-crowned Kinglet	Regulus calendula	2010	NA	0	0	NA	192.5	16.5	16.3	17.3	17.4	0	0	0.7	3.5	95	80	67	93
J537	White-throated Sparrow	Zonotrichia albicollis	2010	NA	NA	NA	0	192.5	16.5	16.3	17.3	17.4	0	0	0.7	3.5	95	80	67	93
J537	Yellow-rumped Warbler	Setophaga coronata	2010	NA	NA	0	NA	192.5	16.5	16.3	17.3	17.4	0	0	0.7	3.5	95	80	67	93
J538	Blackpoll Warbler	Setophaga striata	2010	1	0	0	NA	192.5	16.5	16.3	17.3	17.4	0	0	0.7	3.5	63	48	38	58
J538	Least Flycatcher	Empidonax minimus	2010	0	NA	NA	NA	192.5	16.5	16.3	17.3	17.4	0	0	0.7	3.5	63	48	38	58
J538	Magnolia Warbler	Setophaga magnolia	2010	0	0	0	NA	192.5	16.5	16.3	17.3	17.4	0	0	0.7	3.5	63	48	38	58
J538	Ruby-crowned Kinglet	Regulus calendula	2010	0	0	1	NA	192.5	16.5	16.3	17.3	17.4	0	0	0.7	3.5	63	48	38	58
J538	White-throated Sparrow	Zonotrichia albicollis	2010	NA	1	NA	NA	192.5	16.5	16.3	17.3	17.4	0	0	0.7	3.5	63	48	38	58
J538	Yellow-rumped Warbler	Setophaga coronata	2010	NA	1	NA	NA	192.5	16.5	16.3	17.3	17.4	0	0	0.7	3.5	63	48	38	58
J561	Blackpoll Warbler	Setophaga striata	2010	0	NA	NA	NA	192.5	16.5	16.3	17.3	17.4	0	0	0.7	3.5	304	287	277	273
J583	Bay-breasted Warbler	Setophaga castanea	2010	0	NA	NA	NA	178.5	11.2	8.7	9.9	6.9	0.6	0	6.1	6.3	337	312	259	223
J583	Dark-eyed Junco	Junco hyemalis	2010	NA	1	NA	NA	178.5	11.2	8.7	9.9	6.9	0.6	0	6.1	6.3	337	312	259	223
J583	Golden-crowned Kinglet	Regulus satrapa	2010	0	NA	NA	0	178.5	11.2	8.7	9.9	6.9	0.6	0	6.1	6.3	337	312	259	223
J583	Magnolia Warbler	Setophaga magnolia	2010	0	NA	NA	0	178.5	11.2	8.7	9.9	6.9	0.6	0	6.1	6.3	337	312	259	223
J583	Red-breasted Nuthatch	Sitta canadensis	2010	0	NA	NA	0	178.5	11.2	8.7	9.9	6.9	0.6	0	6.1	6.3	337	312	259	223
J583	Yellow-rumped Warbler	Setophaga coronata	2010	0	NA	NA	NA	178.5	11.2	8.7	9.9	6.9	0.6	0	6.1	6.3	337	312	259	223
J584	Black-throated Green Warbler	Setophaga virens	2010	0	NA	NA	NA	178.5	11.2	8.7	9.9	6.9	0.6	0	6.1	6.3	301	270	222	192
J584	Boreal Chickadee	Poecile hudsonica	2010	0	NA	NA	NA	178.5	11.2	8.7	9.9	6.9	0.6	0	6.1	6.3	301	270	222	192
J584	Golden-crowned Kinglet	Regulus satrapa	2010	0	1	NA	1	178.5	11.2	8.7	9.9	6.9	0.6	0	6.1	6.3	301	270	222	192
J584	Nashville Warbler	Oreothlypis ruficapilla	2010	NA	0	NA	NA	178.5	11.2	8.7	9.9	6.9	0.6	0	6.1	6.3	301	270	222	192
J584	Red-breasted Nuthatch	Sitta canadensis	2010	0	0	NA	NA	178.5	11.2	8.7	9.9	6.9	0.6	0	6.1	6.3	301	270	222	192
J584	Ruby-crowned Kinglet	Regulus calendula	2010	0	NA	0	NA	178.5	11.2	8.7	9.9	6.9	0.6	0	6.1	6.3	301	270	222	192
J584	Swainson's Thrush	Catharus ustulatus	2010	1	0	NA	NA	178.5	11.2	8.7	9.9	6.9	0.6	0	6.1	6.3	301	270	222	192
J584	Yellow-rumped Warbler	Setophaga coronata	2010	1	NA	NA	NA	178.5	11.2	8.7	9.9	6.9	0.6	0	6.1	6.3	301	270	222	192
J585	Black-throated Green Warbler	Setophaga virens	2010	0	NA	NA	NA	178.5	11.2	8.7	9.9	6.9	0.6	0	6.1	6.3	266	226	182	160
J585	Boreal Chickadee	Poecile hudsonica	2010	NA	0	NA	NA	178.5	11.2	8.7	9.9	6.9	0.6	0	6.1	6.3	266	226	182	160
J585	Dark-eyed Junco	Junco hyemalis	2010	NA	0	NA	NA	178.5	11.2	8.7	9.9	6.9	0.6	0	6.1	6.3	266	226	182	160
J585	Magnolia Warbler	Setophaga magnolia	2010	0	NA	NA	NA	178.5	11.2	8.7	9.9	6.9	0.6	0	6.1	6.3	266	226	182	160
J585	Nashville Warbler	Oreothlypis ruficapilla	2010	0	NA	NA	NA	178.5	11.2	8.7	9.9	6.9	0.6	0	6.1	6.3	266	226	182	160
J585	Red-breasted Nuthatch	Sitta canadensis	2010	0	0	NA	NA	178.5	11.2	8.7	9.9	6.9	0.6	0	6.1	6.3	266	226	182	160
J585	Ruby-crowned Kinglet	Regulus calendula	2010	0	NA	0	NA	178.5	11.2	8.7	9.9	6.9	0.6	0	6.1	6.3	266	226	182	160
J586	Bay-breasted Warbler	Setophaga castanea	2010	1	0	0	1	178.5	11.2	8.7	9.9	6.9	0.6	0	6.1	6.3	179	183	160	135
J586	Black-throated Green Warbler	Setophaga virens	2010	NA	NA	1	NA	178.5	11.2	8.7	9.9	6.9	0.6	0	6.1	6.3	179	183	160	135
J586	Dark-eyed Junco	Junco hyemalis	2010	NA	0	NA	NA	178.5	11.2	8.7	9.9	6.9	0.6	0	6.1	6.3	179	183	160	135
J586	Golden-crowned Kinglet	Regulus satrapa	2010	0	0	NA	NA	178.5	11.2	8.7	9.9	6.9	0.6	0	6.1	6.3	179	183	160	135
J586	Magnolia Warbler	Setophaga magnolia	2010	0	0	1	1	178.5	11.2	8.7	9.9	6.9	0.6	0	6.1	6.3	179	183	160	135
J586	Nashville Warbler	Oreothlypis ruficapilla	2010	NA	0	NA	NA	178.5	11.2	8.7	9.9	6.9	0.6	0	6.1	6.3	179	183	160	135
J586	Red-breasted Nuthatch	Sitta canadensis	2010	0	0	NA	NA	178.5	11.2	8.7	9.9	6.9	0.6	0	6.1	6.3	179	183	160	135
J586	Ruby-crowned Kinglet	Regulus calendula	2010	0	NA	0	NA	178.5	11.2	8.7	9.9	6.9	0.6	0	6.1	6.3	179	183	160	135
J586	Swainson's Thrush	Catharus ustulatus	2010	0	NA	NA	NA	178.5	11.2	8.7	9.9	6.9	0.6	0	6.1	6.3	179	183	160	135
J586	Yellow-rumped Warbler	Setophaga coronata	2010	NA	0	NA	0	178.5	11.2	8.7	9.9	6.9	0.6	0	6.1	6.3	179	183	160	135
J587	American Redstart	Setophaga ruticilla	2010	0	NA	NA	NA	178.5	11.2	8.7	9.9	6.9	0.6	0	6.1	6.3	124	139	120	109
J587	Boreal Chickadee	Poecile hudsonica	2010	0	NA	NA	NA	178.5	11.2	8.7	9.9	6.9	0.6	0	6.1	6.3	124	139	120	109
J587	Dark-eyed Junco	Junco hyemalis	2010	0	NA	NA	0	178.5	11.2	8.7	9.9	6.9	0.6	0	6.1	6.3	124	139	120	109
J587	Golden-crowned Kinglet	Regulus satrapa	2010	0	0	NA	0	178.5	11.2	8.7	9.9	6.9	0.6	0	6.1	6.3	124	139	120	109
J587	Magnolia Warbler	Setophaga magnolia	2010	0	NA	0	NA	178.5	11.2	8.7	9.9	6.9	0.6	0	6.1	6.3	124	139	120	109
J587	Nashville Warbler	Oreothlypis ruficapilla	2010	0	NA	NA	NA	178.5	11.2	8.7	9.9	6.9	0.6	0	6.1	6.3	124	139	120	109
J587	Red-breasted Nuthatch	Sitta canadensis	2010	0	NA	NA	NA	178.5	11.2	8.7	9.9	6.9	0.6	0	6.1	6.3	124	139	120	109
J587	Ruby-crowned Kinglet	Regulus calendula	2010	0	0	NA	0	178.5	11.2	8.7	9.9	6.9	0.6	0	6.1	6.3	124	139	120	109
J587	White-throated Sparrow	Zonotrichia albicollis	2010	0	0	NA	NA	178.5	11.2	8.7	9.9	6.9	0.6	0	6.1	6.3	124	139	120	109
J587	Yellow-rumped Warbler	Setophaga coronata	2010	0	0	NA	0	178.5	11.2	8.7	9.9	6.9	0.6	0	6.1	6.3	124	139	120	109
J588	Black-throated Green Warbler	Setophaga virens	2010	NA	0	0	NA	178.5	11.2	8.7	9.9	6.9	0.6	0	6.1	6.3	83	73	78	80
J588	Blue-headed Vireo	Vireo solitarius	2010	0	0	NA	NA	178.5	11.2	8.7	9.9	6.9	0.6	0	6.1	6.3	83	73	78	80
J588	Boreal Chickadee	Poecile hudsonica	2010	NA	0	NA	0	178.5	11.2	8.7	9.9	6.9	0.6	0	6.1	6.3	83	73	78	80
J588	Dark-eyed Junco	Junco hyemalis	2010	0	0	NA	NA	178.5	11.2	8.7	9.9	6.9	0.6	0	6.1	6.3	83	73	78	80
J588	Golden-crowned Kinglet	Regulus satrapa	2010	0	0	NA	NA	178.5	11.2	8.7	9.9	6.9	0.6	0	6.1	6.3	83	73	78	80
J588	Red-breasted Nuthatch	Sitta canadensis	2010	NA	NA	0	0	178.5	11.2	8.7	9.9	6.9	0.6	0	6.1	6.3	83	73	78	80
J588	Ruby-crowned Kinglet	Regulus calendula	2010	0	NA	NA	NA	178.5	11.2	8.7	9.9	6.9	0.6	0	6.1	6.3	83	73	78	80
J588	Swainson's Thrush	Catharus ustulatus	2010	NA	NA	0	NA	178.5	11.2	8.7	9.9	6.9	0.6	0	6.1	6.3	83	73	78	80
J588	Yellow-rumped Warbler	Setophaga coronata	2010	0	NA	1	NA	178.5	11.2	8.7	9.9	6.9	0.6	0	6.1	6.3	83	73	78	80
J601	Bay-breasted Warbler	Setophaga castanea	2010	0	NA	NA	NA	172.5	13.4	12.2	12	16.4	0	0	0	0	50	68	50	63
J601	Blackpoll Warbler	Setophaga striata	2010	1	NA	0	NA	172.5	13.4	12.2	12	16.4	0	0	0	0	50	68	50	63
J601	Black-throated Green Warbler	Setophaga virens	2010	NA	0	NA	NA	172.5	13.4	12.2	12	16.4	0	0	0	0	50	68	50	63
J601	Blue-headed Vireo	Vireo solitarius	2010	NA	0	NA	NA	172.5	13.4	12.2	12	16.4	0	0	0	0	50	68	50	63
J601	Golden-crowned Kinglet	Regulus satrapa	2010	0	NA	NA	NA	172.5	13.4	12.2	12	16.4	0	0	0	0	50	68	50	63
J601	Red-breasted Nuthatch	Sitta canadensis	2010	0	NA	NA	NA	172.5	13.4	12.2	12	16.4	0	0	0	0	50	68	50	63
J601	Ruby-crowned Kinglet	Regulus calendula	2010	NA	0	NA	NA	172.5	13.4	12.2	12	16.4	0	0	0	0	50	68	50	63
J601	Yellow-rumped Warbler	Setophaga coronata	2010	1	0	NA	NA	172.5	13.4	12.2	12	16.4	0	0	0	0	50	68	50	63
J602	Blackpoll Warbler	Setophaga striata	2010	NA	0	NA	NA	172.5	13.4	12.2	12	16.4	0	0	0	0	93	136	84	103
J602	Black-throated Green Warbler	Setophaga virens	2010	0	NA	NA	NA	172.5	13.4	12.2	12	16.4	0	0	0	0	93	136	84	103
J602	Golden-crowned Kinglet	Regulus satrapa	2010	0	NA	NA	0	172.5	13.4	12.2	12	16.4	0	0	0	0	93	136	84	103
J602	Red-breasted Nuthatch	Sitta canadensis	2010	0	NA	NA	NA	172.5	13.4	12.2	12	16.4	0	0	0	0	93	136	84	103
J602	Yellow-rumped Warbler	Setophaga coronata	2010	0	0	NA	NA	172.5	13.4	12.2	12	16.4	0	0	0	0	93	136	84	103
J603	Bay-breasted Warbler	Setophaga castanea	2010	NA	0	1	NA	172.5	13.4	12.2	12	16.4	0	0	0	0	131	175	120	136
J603	Black-throated Green Warbler	Setophaga virens	2010	0	NA	NA	NA	172.5	13.4	12.2	12	16.4	0	0	0	0	131	175	120	136
J603	Red-breasted Nuthatch	Sitta canadensis	2010	0	NA	0	NA	172.5	13.4	12.2	12	16.4	0	0	0	0	131	175	120	136
J603	Yellow-rumped Warbler	Setophaga coronata	2010	0	NA	0	NA	172.5	13.4	12.2	12	16.4	0	0	0	0	131	175	120	136
J604	Bay-breasted Warbler	Setophaga castanea	2010	NA	0	NA	NA	172.5	13.4	12.2	12	16.4	0	0	0	0	165	206	149	164
J604	Blackpoll Warbler	Setophaga striata	2010	0	0	NA	NA	172.5	13.4	12.2	12	16.4	0	0	0	0	165	206	149	164
J604	Black-throated Green Warbler	Setophaga virens	2010	0	NA	NA	NA	172.5	13.4	12.2	12	16.4	0	0	0	0	165	206	149	164
J604	Golden-crowned Kinglet	Regulus satrapa	2010	0	0	NA	NA	172.5	13.4	12.2	12	16.4	0	0	0	0	165	206	149	164
J604	Red-breasted Nuthatch	Sitta canadensis	2010	NA	0	NA	NA	172.5	13.4	12.2	12	16.4	0	0	0	0	165	206	149	164
J604	Ruby-crowned Kinglet	Regulus calendula	2010	NA	0	NA	NA	172.5	13.4	12.2	12	16.4	0	0	0	0	165	206	149	164
J605	American Redstart	Setophaga ruticilla	2010	0	NA	NA	NA	172.5	13.4	12.2	12	16.4	0	0	0	0	204	243	185	199
J605	American Robin	Turdus migratorius	2010	NA	NA	NA	0	172.5	13.4	12.2	12	16.4	0	0	0	0	204	243	185	199
J605	Blackpoll Warbler	Setophaga striata	2010	NA	0	NA	NA	172.5	13.4	12.2	12	16.4	0	0	0	0	204	243	185	199
J605	Black-throated Green Warbler	Setophaga virens	2010	0	NA	0	NA	172.5	13.4	12.2	12	16.4	0	0	0	0	204	243	185	199
J605	Dark-eyed Junco	Junco hyemalis	2010	NA	NA	0	NA	172.5	13.4	12.2	12	16.4	0	0	0	0	204	243	185	199
J605	Magnolia Warbler	Setophaga magnolia	2010	NA	NA	NA	0	172.5	13.4	12.2	12	16.4	0	0	0	0	204	243	185	199
J605	Red-breasted Nuthatch	Sitta canadensis	2010	0	NA	0	NA	172.5	13.4	12.2	12	16.4	0	0	0	0	204	243	185	199
J605	Ruby-crowned Kinglet	Regulus calendula	2010	NA	0	0	NA	172.5	13.4	12.2	12	16.4	0	0	0	0	204	243	185	199
J605	Swainson's Thrush	Catharus ustulatus	2010	NA	NA	NA	0	172.5	13.4	12.2	12	16.4	0	0	0	0	204	243	185	199
J605	Yellow-rumped Warbler	Setophaga coronata	2010	0	0	0	0	172.5	13.4	12.2	12	16.4	0	0	0	0	204	243	185	199
J606	Bay-breasted Warbler	Setophaga castanea	2010	NA	0	NA	NA	172.5	13.4	12.2	12	16.4	0	0	0	0	237	278	219	236
J606	Blackpoll Warbler	Setophaga striata	2010	0	0	0	0	172.5	13.4	12.2	12	16.4	0	0	0	0	237	278	219	236
J606	Golden-crowned Kinglet	Regulus satrapa	2010	0	NA	NA	0	172.5	13.4	12.2	12	16.4	0	0	0	0	237	278	219	236
J606	Red-breasted Nuthatch	Sitta canadensis	2010	NA	0	0	NA	172.5	13.4	12.2	12	16.4	0	0	0	0	237	278	219	236
J606	Ruby-crowned Kinglet	Regulus calendula	2010	0	0	1	NA	172.5	13.4	12.2	12	16.4	0	0	0	0	237	278	219	236
J606	Swainson's Thrush	Catharus ustulatus	2010	0	NA	NA	NA	172.5	13.4	12.2	12	16.4	0	0	0	0	237	278	219	236
J607	Bay-breasted Warbler	Setophaga castanea	2010	0	NA	NA	NA	172.5	13.4	12.2	12	16.4	0	0	0	0	272	316	249	267
J607	Blackpoll Warbler	Setophaga striata	2010	NA	0	NA	NA	172.5	13.4	12.2	12	16.4	0	0	0	0	272	316	249	267
J607	Black-throated Green Warbler	Setophaga virens	2010	0	NA	NA	NA	172.5	13.4	12.2	12	16.4	0	0	0	0	272	316	249	267
J607	Boreal Chickadee	Poecile hudsonica	2010	NA	0	NA	NA	172.5	13.4	12.2	12	16.4	0	0	0	0	272	316	249	267
J607	Dark-eyed Junco	Junco hyemalis	2010	NA	0	NA	NA	172.5	13.4	12.2	12	16.4	0	0	0	0	272	316	249	267
J607	Magnolia Warbler	Setophaga magnolia	2010	NA	0	NA	NA	172.5	13.4	12.2	12	16.4	0	0	0	0	272	316	249	267
J607	Ruby-crowned Kinglet	Regulus calendula	2010	NA	0	1	NA	172.5	13.4	12.2	12	16.4	0	0	0	0	272	316	249	267
J641	Blackpoll Warbler	Setophaga striata	2010	NA	NA	0	NA	159.5	9.4	7.2	8.9	10.7	0.4	0.6	0	0	104	77	68	51
J641	Black-throated Green Warbler	Setophaga virens	2010	NA	0	NA	NA	159.5	9.4	7.2	8.9	10.7	0.4	0.6	0	0	104	77	68	51
J641	Dark-eyed Junco	Junco hyemalis	2010	NA	0	NA	NA	159.5	9.4	7.2	8.9	10.7	0.4	0.6	0	0	104	77	68	51
J641	Magnolia Warbler	Setophaga magnolia	2010	NA	0	NA	0	159.5	9.4	7.2	8.9	10.7	0.4	0.6	0	0	104	77	68	51
J641	Ruby-crowned Kinglet	Regulus calendula	2010	0	NA	NA	0	159.5	9.4	7.2	8.9	10.7	0.4	0.6	0	0	104	77	68	51
J641	Yellow-rumped Warbler	Setophaga coronata	2010	0	NA	NA	0	159.5	9.4	7.2	8.9	10.7	0.4	0.6	0	0	104	77	68	51
J642	Black-throated Green Warbler	Setophaga virens	2010	NA	0	NA	NA	159.5	9.4	7.2	8.9	10.7	0.4	0.6	0	0	163	113	108	82
J642	Golden-crowned Kinglet	Regulus satrapa	2010	0	NA	NA	NA	159.5	9.4	7.2	8.9	10.7	0.4	0.6	0	0	163	113	108	82
J642	Magnolia Warbler	Setophaga magnolia	2010	NA	0	0	NA	159.5	9.4	7.2	8.9	10.7	0.4	0.6	0	0	163	113	108	82
J642	Philadelphia Vireo	Vireo philadelphicus	2010	NA	0	NA	NA	159.5	9.4	7.2	8.9	10.7	0.4	0.6	0	0	163	113	108	82
J642	Red-breasted Nuthatch	Sitta canadensis	2010	0	NA	NA	NA	159.5	9.4	7.2	8.9	10.7	0.4	0.6	0	0	163	113	108	82
J643	Black-throated Green Warbler	Setophaga virens	2010	0	NA	NA	NA	159.5	9.4	7.2	8.9	10.7	0.4	0.6	0	0	205	143	127	113
J643	Golden-crowned Kinglet	Regulus satrapa	2010	NA	0	NA	0	159.5	9.4	7.2	8.9	10.7	0.4	0.6	0	0	205	143	127	113
J643	Red-breasted Nuthatch	Sitta canadensis	2010	0	NA	NA	0	159.5	9.4	7.2	8.9	10.7	0.4	0.6	0	0	205	143	127	113
J643	Yellow-rumped Warbler	Setophaga coronata	2010	0	0	NA	NA	159.5	9.4	7.2	8.9	10.7	0.4	0.6	0	0	205	143	127	113
J644	Blackpoll Warbler	Setophaga striata	2010	0	NA	NA	NA	159.5	9.4	7.2	8.9	10.7	0.4	0.6	0	0	253	189	174	144
J644	Black-throated Green Warbler	Setophaga virens	2010	NA	0	NA	NA	159.5	9.4	7.2	8.9	10.7	0.4	0.6	0	0	253	189	174	144
J644	Blue-headed Vireo	Vireo solitarius	2010	NA	0	0	NA	159.5	9.4	7.2	8.9	10.7	0.4	0.6	0	0	253	189	174	144
J644	Red-breasted Nuthatch	Sitta canadensis	2010	NA	0	NA	NA	159.5	9.4	7.2	8.9	10.7	0.4	0.6	0	0	253	189	174	144
J644	Yellow-rumped Warbler	Setophaga coronata	2010	NA	0	NA	NA	159.5	9.4	7.2	8.9	10.7	0.4	0.6	0	0	253	189	174	144
J645	Black-throated Green Warbler	Setophaga virens	2010	0	NA	0	NA	159.5	9.4	7.2	8.9	10.7	0.4	0.6	0	0	303	234	210	181
J645	Golden-crowned Kinglet	Regulus satrapa	2010	NA	NA	0	NA	159.5	9.4	7.2	8.9	10.7	0.4	0.6	0	0	303	234	210	181
J645	Red-breasted Nuthatch	Sitta canadensis	2010	0	0	0	NA	159.5	9.4	7.2	8.9	10.7	0.4	0.6	0	0	303	234	210	181
J645	Ruby-crowned Kinglet	Regulus calendula	2010	NA	0	NA	NA	159.5	9.4	7.2	8.9	10.7	0.4	0.6	0	0	303	234	210	181
J645	Yellow-rumped Warbler	Setophaga coronata	2010	0	NA	0	NA	159.5	9.4	7.2	8.9	10.7	0.4	0.6	0	0	303	234	210	181
C003	Black-throated Green Warbler	Setophaga virens	2011	0	0	NA	NA	149	11.5571	15.5442	7.42967	7.64329	0	5.784	0	0	150	191	121	135
C003	Boreal Chickadee	Poecile hudsonica	2011	NA	NA	NA	0	149	11.5571	15.5442	7.42967	7.64329	0	5.784	0	0	150	191	121	135
C003	Dark-eyed Junco	Junco hyemalis	2011	0	NA	NA	NA	149	11.5571	15.5442	7.42967	7.64329	0	5.784	0	0	150	191	121	135
C003	Magnolia Warbler	Setophaga magnolia	2011	0	0	NA	0	149	11.5571	15.5442	7.42967	7.64329	0	5.784	0	0	150	191	121	135
C003	White-throated Sparrow	Zonotrichia albicollis	2011	0	0	NA	0	149	11.5571	15.5442	7.42967	7.64329	0	5.784	0	0	150	191	121	135
C003	Yellow-rumped Warbler	Setophaga coronata	2011	0	NA	NA	NA	149	11.5571	15.5442	7.42967	7.64329	0	5.784	0	0	150	191	121	135
C005	American Redstart	Setophaga ruticilla	2011	NA	0	NA	NA	182.5	17.6812	15.4889	14.3558	12.4547	0.202	0	6.773	0.206	230	225	206	203
C005	American Robin	Turdus migratorius	2011	NA	0	NA	NA	182.5	17.6812	15.4889	14.3558	12.4547	0.202	0	6.773	0.206	230	225	206	203
C005	Golden-crowned Kinglet	Regulus satrapa	2011	0	0	0	NA	182.5	17.6812	15.4889	14.3558	12.4547	0.202	0	6.773	0.206	230	225	206	203
C005	Magnolia Warbler	Setophaga magnolia	2011	1	NA	NA	1	182.5	17.6812	15.4889	14.3558	12.4547	0.202	0	6.773	0.206	230	225	206	203
C005	Philadelphia Vireo	Vireo philadelphicus	2011	NA	NA	0	NA	182.5	17.6812	15.4889	14.3558	12.4547	0.202	0	6.773	0.206	230	225	206	203
C005	Ruby-crowned Kinglet	Regulus calendula	2011	0	NA	NA	NA	182.5	17.6812	15.4889	14.3558	12.4547	0.202	0	6.773	0.206	230	225	206	203
C005	Yellow-rumped Warbler	Setophaga coronata	2011	1	NA	NA	NA	182.5	17.6812	15.4889	14.3558	12.4547	0.202	0	6.773	0.206	230	225	206	203
C009	American Redstart	Setophaga ruticilla	2011	NA	NA	0	0	153.5	10.1192	12.9223	12.886	15.8212	0	0	1.807	8.803	114	114	105	125
C009	Bay-breasted Warbler	Setophaga castanea	2011	NA	NA	0	NA	153.5	10.1192	12.9223	12.886	15.8212	0	0	1.807	8.803	114	114	105	125
C009	Black-throated Green Warbler	Setophaga virens	2011	NA	NA	NA	0	153.5	10.1192	12.9223	12.886	15.8212	0	0	1.807	8.803	114	114	105	125
C009	Dark-eyed Junco	Junco hyemalis	2011	NA	0	NA	NA	153.5	10.1192	12.9223	12.886	15.8212	0	0	1.807	8.803	114	114	105	125
C009	Magnolia Warbler	Setophaga magnolia	2011	0	NA	NA	NA	153.5	10.1192	12.9223	12.886	15.8212	0	0	1.807	8.803	114	114	105	125
C009	Nashville Warbler	Oreothlypis ruficapilla	2011	NA	NA	0	0	153.5	10.1192	12.9223	12.886	15.8212	0	0	1.807	8.803	114	114	105	125
C009	Philadelphia Vireo	Vireo philadelphicus	2011	0	NA	0	NA	153.5	10.1192	12.9223	12.886	15.8212	0	0	1.807	8.803	114	114	105	125
C009	Ruby-crowned Kinglet	Regulus calendula	2011	0	0	NA	NA	153.5	10.1192	12.9223	12.886	15.8212	0	0	1.807	8.803	114	114	105	125
C009	Swainson's Thrush	Catharus ustulatus	2011	0	NA	NA	NA	153.5	10.1192	12.9223	12.886	15.8212	0	0	1.807	8.803	114	114	105	125
C009	Yellow-rumped Warbler	Setophaga coronata	2011	0	NA	NA	NA	153.5	10.1192	12.9223	12.886	15.8212	0	0	1.807	8.803	114	114	105	125
C011	Blackpoll Warbler	Setophaga striata	2011	0	NA	NA	0	168	9.42167	12.1013	13.4434	14.7479	0	0	0	0	275	257	272	191
C011	Boreal Chickadee	Poecile hudsonica	2011	0	NA	0	NA	168	9.42167	12.1013	13.4434	14.7479	0	0	0	0	275	257	272	191
C011	Magnolia Warbler	Setophaga magnolia	2011	0	0	NA	0	168	9.42167	12.1013	13.4434	14.7479	0	0	0	0	275	257	272	191
C011	Ruby-crowned Kinglet	Regulus calendula	2011	0	NA	NA	NA	168	9.42167	12.1013	13.4434	14.7479	0	0	0	0	275	257	272	191
C011	Yellow-rumped Warbler	Setophaga coronata	2011	0	0	0	NA	168	9.42167	12.1013	13.4434	14.7479	0	0	0	0	275	257	272	191
C018	Bay-breasted Warbler	Setophaga castanea	2011	0	NA	NA	NA	178.5	13.7983	14.0104	16.9608	18.3975	13.988	0.595	0	6.997	223	213	200	203
C018	Blackpoll Warbler	Setophaga striata	2011	0	NA	NA	NA	178.5	13.7983	14.0104	16.9608	18.3975	13.988	0.595	0	6.997	223	213	200	203
C018	Black-throated Green Warbler	Setophaga virens	2011	NA	0	0	NA	178.5	13.7983	14.0104	16.9608	18.3975	13.988	0.595	0	6.997	223	213	200	203
C018	Blue-headed Vireo	Vireo solitarius	2011	NA	0	NA	NA	178.5	13.7983	14.0104	16.9608	18.3975	13.988	0.595	0	6.997	223	213	200	203
C018	Boreal Chickadee	Poecile hudsonica	2011	NA	0	NA	NA	178.5	13.7983	14.0104	16.9608	18.3975	13.988	0.595	0	6.997	223	213	200	203
C018	Red-breasted Nuthatch	Sitta canadensis	2011	0	NA	NA	NA	178.5	13.7983	14.0104	16.9608	18.3975	13.988	0.595	0	6.997	223	213	200	203
C018	White-throated Sparrow	Zonotrichia albicollis	2011	0	1	NA	NA	178.5	13.7983	14.0104	16.9608	18.3975	13.988	0.595	0	6.997	223	213	200	203
C018	Yellow-rumped Warbler	Setophaga coronata	2011	0	NA	NA	NA	178.5	13.7983	14.0104	16.9608	18.3975	13.988	0.595	0	6.997	223	213	200	203
C019	American Redstart	Setophaga ruticilla	2011	NA	NA	NA	0	149	11.5571	15.5442	7.42967	7.64329	0	5.784	0	0	124	168	79	108
C019	Bay-breasted Warbler	Setophaga castanea	2011	0	NA	NA	NA	149	11.5571	15.5442	7.42967	7.64329	0	5.784	0	0	124	168	79	108
C019	Black-throated Green Warbler	Setophaga virens	2011	0	NA	0	NA	149	11.5571	15.5442	7.42967	7.64329	0	5.784	0	0	124	168	79	108
C019	Blue-headed Vireo	Vireo solitarius	2011	0	NA	NA	NA	149	11.5571	15.5442	7.42967	7.64329	0	5.784	0	0	124	168	79	108
C019	Boreal Chickadee	Poecile hudsonica	2011	NA	NA	0	NA	149	11.5571	15.5442	7.42967	7.64329	0	5.784	0	0	124	168	79	108
C019	Dark-eyed Junco	Junco hyemalis	2011	0	NA	NA	0	149	11.5571	15.5442	7.42967	7.64329	0	5.784	0	0	124	168	79	108
C019	Golden-crowned Kinglet	Regulus satrapa	2011	0	NA	0	NA	149	11.5571	15.5442	7.42967	7.64329	0	5.784	0	0	124	168	79	108
C019	Magnolia Warbler	Setophaga magnolia	2011	NA	NA	0	0	149	11.5571	15.5442	7.42967	7.64329	0	5.784	0	0	124	168	79	108
C019	Philadelphia Vireo	Vireo philadelphicus	2011	NA	NA	NA	0	149	11.5571	15.5442	7.42967	7.64329	0	5.784	0	0	124	168	79	108
C019	Red-breasted Nuthatch	Sitta canadensis	2011	0	NA	NA	NA	149	11.5571	15.5442	7.42967	7.64329	0	5.784	0	0	124	168	79	108
C019	Yellow-rumped Warbler	Setophaga coronata	2011	0	NA	NA	NA	149	11.5571	15.5442	7.42967	7.64329	0	5.784	0	0	124	168	79	108
C024	Blackpoll Warbler	Setophaga striata	2011	0	NA	NA	NA	163.5	15.4852	14.8795	15.1288	14.5775	0	0.902	9.335	8.654	94	62	68	69
C024	Black-throated Green Warbler	Setophaga virens	2011	0	NA	NA	NA	163.5	15.4852	14.8795	15.1288	14.5775	0	0.902	9.335	8.654	94	62	68	69
C024	Boreal Chickadee	Poecile hudsonica	2011	0	NA	NA	NA	163.5	15.4852	14.8795	15.1288	14.5775	0	0.902	9.335	8.654	94	62	68	69
C024	Golden-crowned Kinglet	Regulus satrapa	2011	0	NA	NA	NA	163.5	15.4852	14.8795	15.1288	14.5775	0	0.902	9.335	8.654	94	62	68	69
C024	Red-breasted Nuthatch	Sitta canadensis	2011	0	NA	NA	NA	163.5	15.4852	14.8795	15.1288	14.5775	0	0.902	9.335	8.654	94	62	68	69
C024	Ruby-crowned Kinglet	Regulus calendula	2011	0	NA	NA	NA	163.5	15.4852	14.8795	15.1288	14.5775	0	0.902	9.335	8.654	94	62	68	69
C028	American Redstart	Setophaga ruticilla	2011	0	NA	NA	NA	168	9.42167	12.1013	13.4434	14.7479	0	0	0	0	199	195	192	117
C028	Blackpoll Warbler	Setophaga striata	2011	0	NA	NA	0	168	9.42167	12.1013	13.4434	14.7479	0	0	0	0	199	195	192	117
C028	Least Flycatcher	Empidonax minimus	2011	NA	NA	0	NA	168	9.42167	12.1013	13.4434	14.7479	0	0	0	0	199	195	192	117
C028	Red-breasted Nuthatch	Sitta canadensis	2011	0	NA	NA	NA	168	9.42167	12.1013	13.4434	14.7479	0	0	0	0	199	195	192	117
C028	Yellow-rumped Warbler	Setophaga coronata	2011	0	NA	NA	0	168	9.42167	12.1013	13.4434	14.7479	0	0	0	0	199	195	192	117
C029	Black-throated Green Warbler	Setophaga virens	2011	0	NA	NA	0	153.5	10.1192	12.9223	12.886	15.8212	0	0	1.807	8.803	67	65	58	79
C029	Magnolia Warbler	Setophaga magnolia	2011	NA	0	NA	0	153.5	10.1192	12.9223	12.886	15.8212	0	0	1.807	8.803	67	65	58	79
C029	Red-breasted Nuthatch	Sitta canadensis	2011	NA	NA	NA	0	153.5	10.1192	12.9223	12.886	15.8212	0	0	1.807	8.803	67	65	58	79
C029	Swainson's Thrush	Catharus ustulatus	2011	NA	NA	NA	0	153.5	10.1192	12.9223	12.886	15.8212	0	0	1.807	8.803	67	65	58	79
C029	Yellow-rumped Warbler	Setophaga coronata	2011	NA	NA	0	NA	153.5	10.1192	12.9223	12.886	15.8212	0	0	1.807	8.803	67	65	58	79
C031	American Redstart	Setophaga ruticilla	2011	0	NA	NA	0	163.5	15.4852	14.8795	15.1288	14.5775	0	0.902	9.335	8.654	196	164	166	160
C031	Bay-breasted Warbler	Setophaga castanea	2011	0	0	NA	NA	163.5	15.4852	14.8795	15.1288	14.5775	0	0.902	9.335	8.654	196	164	166	160
C031	Blackpoll Warbler	Setophaga striata	2011	0	NA	NA	NA	163.5	15.4852	14.8795	15.1288	14.5775	0	0.902	9.335	8.654	196	164	166	160
C031	Boreal Chickadee	Poecile hudsonica	2011	0	NA	NA	NA	163.5	15.4852	14.8795	15.1288	14.5775	0	0.902	9.335	8.654	196	164	166	160
C031	Magnolia Warbler	Setophaga magnolia	2011	0	0	NA	NA	163.5	15.4852	14.8795	15.1288	14.5775	0	0.902	9.335	8.654	196	164	166	160
C031	Ruby-crowned Kinglet	Regulus calendula	2011	0	NA	NA	NA	163.5	15.4852	14.8795	15.1288	14.5775	0	0.902	9.335	8.654	196	164	166	160
C031	Yellow-rumped Warbler	Setophaga coronata	2011	0	NA	NA	NA	163.5	15.4852	14.8795	15.1288	14.5775	0	0.902	9.335	8.654	196	164	166	160
C032	Philadelphia Vireo	Vireo philadelphicus	2011	0	NA	NA	NA	163.5	15.4852	14.8795	15.1288	14.5775	0	0.902	9.335	8.654	290	252	255	248
C038	Dark-eyed Junco	Junco hyemalis	2011	0	NA	0	NA	173	11.48	10.4554	14.0891	15.6945	3.309	0.269	0	0	135	140	129	131
C038	Red-breasted Nuthatch	Sitta canadensis	2011	0	NA	NA	NA	173	11.48	10.4554	14.0891	15.6945	3.309	0.269	0	0	135	140	129	131
C038	White-throated Sparrow	Zonotrichia albicollis	2011	NA	NA	0	NA	173	11.48	10.4554	14.0891	15.6945	3.309	0.269	0	0	135	140	129	131
C038	Yellow-rumped Warbler	Setophaga coronata	2011	0	0	NA	0	173	11.48	10.4554	14.0891	15.6945	3.309	0.269	0	0	135	140	129	131
C040	American Redstart	Setophaga ruticilla	2011	NA	0	NA	NA	158	15.6675	11.784	10.9606	12.182	0	0	0	0	211	196	175	161
C040	Black-throated Green Warbler	Setophaga virens	2011	NA	0	NA	0	158	15.6675	11.784	10.9606	12.182	0	0	0	0	211	196	175	161
C040	Blue-headed Vireo	Vireo solitarius	2011	NA	NA	0	NA	158	15.6675	11.784	10.9606	12.182	0	0	0	0	211	196	175	161
C040	Golden-crowned Kinglet	Regulus satrapa	2011	NA	0	NA	NA	158	15.6675	11.784	10.9606	12.182	0	0	0	0	211	196	175	161
C040	Magnolia Warbler	Setophaga magnolia	2011	0	0	NA	NA	158	15.6675	11.784	10.9606	12.182	0	0	0	0	211	196	175	161
C040	Ruby-crowned Kinglet	Regulus calendula	2011	NA	0	NA	NA	158	15.6675	11.784	10.9606	12.182	0	0	0	0	211	196	175	161
C040	White-throated Sparrow	Zonotrichia albicollis	2011	0	NA	NA	NA	158	15.6675	11.784	10.9606	12.182	0	0	0	0	211	196	175	161
C040	Yellow-rumped Warbler	Setophaga coronata	2011	0	0	0	0	158	15.6675	11.784	10.9606	12.182	0	0	0	0	211	196	175	161
C045	American Redstart	Setophaga ruticilla	2011	NA	NA	NA	0	153.5	10.1192	12.9223	12.886	15.8212	0	0	1.807	8.803	222	220	202	227
C045	Bay-breasted Warbler	Setophaga castanea	2011	NA	NA	NA	0	153.5	10.1192	12.9223	12.886	15.8212	0	0	1.807	8.803	222	220	202	227
C045	Blackpoll Warbler	Setophaga striata	2011	NA	NA	0	0	153.5	10.1192	12.9223	12.886	15.8212	0	0	1.807	8.803	222	220	202	227
C045	Dark-eyed Junco	Junco hyemalis	2011	NA	NA	NA	0	153.5	10.1192	12.9223	12.886	15.8212	0	0	1.807	8.803	222	220	202	227
C045	Least Flycatcher	Empidonax minimus	2011	0	NA	NA	NA	153.5	10.1192	12.9223	12.886	15.8212	0	0	1.807	8.803	222	220	202	227
C045	Magnolia Warbler	Setophaga magnolia	2011	0	0	NA	0	153.5	10.1192	12.9223	12.886	15.8212	0	0	1.807	8.803	222	220	202	227
C045	Nashville Warbler	Oreothlypis ruficapilla	2011	0	NA	NA	NA	153.5	10.1192	12.9223	12.886	15.8212	0	0	1.807	8.803	222	220	202	227
C045	Philadelphia Vireo	Vireo philadelphicus	2011	0	NA	0	0	153.5	10.1192	12.9223	12.886	15.8212	0	0	1.807	8.803	222	220	202	227
C045	Red-breasted Nuthatch	Sitta canadensis	2011	0	NA	NA	NA	153.5	10.1192	12.9223	12.886	15.8212	0	0	1.807	8.803	222	220	202	227
C045	Ruby-crowned Kinglet	Regulus calendula	2011	0	NA	0	0	153.5	10.1192	12.9223	12.886	15.8212	0	0	1.807	8.803	222	220	202	227
C045	Yellow-rumped Warbler	Setophaga coronata	2011	0	0	0	NA	153.5	10.1192	12.9223	12.886	15.8212	0	0	1.807	8.803	222	220	202	227
C049	Bay-breasted Warbler	Setophaga castanea	2011	0	NA	NA	NA	187.25	12.5323	14.4802	17.3046	17.9867	0	9.001	10.942	1.721	142	145	136	141
C049	Blackpoll Warbler	Setophaga striata	2011	NA	0	NA	NA	187.25	12.5323	14.4802	17.3046	17.9867	0	9.001	10.942	1.721	142	145	136	141
C049	Magnolia Warbler	Setophaga magnolia	2011	0	NA	NA	NA	187.25	12.5323	14.4802	17.3046	17.9867	0	9.001	10.942	1.721	142	145	136	141
C049	Red-breasted Nuthatch	Sitta canadensis	2011	0	NA	NA	NA	187.25	12.5323	14.4802	17.3046	17.9867	0	9.001	10.942	1.721	142	145	136	141
C049	Swainson's Thrush	Catharus ustulatus	2011	0	NA	NA	NA	187.25	12.5323	14.4802	17.3046	17.9867	0	9.001	10.942	1.721	142	145	136	141
C049	Yellow-rumped Warbler	Setophaga coronata	2011	0	NA	0	NA	187.25	12.5323	14.4802	17.3046	17.9867	0	9.001	10.942	1.721	142	145	136	141
C054	American Robin	Turdus migratorius	2011	0	NA	NA	NA	182.5	17.6812	15.4889	14.3558	12.4547	0.202	0	6.773	0.206	71	84	70	67
C054	Golden-crowned Kinglet	Regulus satrapa	2011	0	NA	NA	NA	182.5	17.6812	15.4889	14.3558	12.4547	0.202	0	6.773	0.206	71	84	70	67
C054	Philadelphia Vireo	Vireo philadelphicus	2011	1	NA	NA	NA	182.5	17.6812	15.4889	14.3558	12.4547	0.202	0	6.773	0.206	71	84	70	67
C054	Red-breasted Nuthatch	Sitta canadensis	2011	NA	NA	0	NA	182.5	17.6812	15.4889	14.3558	12.4547	0.202	0	6.773	0.206	71	84	70	67
C056	American Robin	Turdus migratorius	2011	0	NA	NA	NA	158	15.6675	11.784	10.9606	12.182	0	0	0	0	110	86	267	250
C056	Blackpoll Warbler	Setophaga striata	2011	NA	0	NA	NA	158	15.6675	11.784	10.9606	12.182	0	0	0	0	110	86	267	250
C056	Black-throated Green Warbler	Setophaga virens	2011	NA	0	NA	NA	158	15.6675	11.784	10.9606	12.182	0	0	0	0	110	86	267	250
C056	Boreal Chickadee	Poecile hudsonica	2011	NA	0	NA	NA	158	15.6675	11.784	10.9606	12.182	0	0	0	0	110	86	267	250
C056	Dark-eyed Junco	Junco hyemalis	2011	0	NA	NA	NA	158	15.6675	11.784	10.9606	12.182	0	0	0	0	110	86	267	250
C056	Golden-crowned Kinglet	Regulus satrapa	2011	NA	0	NA	NA	158	15.6675	11.784	10.9606	12.182	0	0	0	0	110	86	267	250
C056	Magnolia Warbler	Setophaga magnolia	2011	0	NA	NA	NA	158	15.6675	11.784	10.9606	12.182	0	0	0	0	110	86	267	250
C056	Nashville Warbler	Oreothlypis ruficapilla	2011	0	NA	NA	NA	158	15.6675	11.784	10.9606	12.182	0	0	0	0	110	86	267	250
C056	Red-breasted Nuthatch	Sitta canadensis	2011	NA	0	NA	NA	158	15.6675	11.784	10.9606	12.182	0	0	0	0	110	86	267	250
C056	Ruby-crowned Kinglet	Regulus calendula	2011	0	NA	NA	NA	158	15.6675	11.784	10.9606	12.182	0	0	0	0	110	86	267	250
C056	White-throated Sparrow	Zonotrichia albicollis	2011	0	NA	NA	NA	158	15.6675	11.784	10.9606	12.182	0	0	0	0	110	86	267	250
C056	Yellow-rumped Warbler	Setophaga coronata	2011	NA	0	NA	0	158	15.6675	11.784	10.9606	12.182	0	0	0	0	110	86	267	250
C061	Blackpoll Warbler	Setophaga striata	2011	NA	0	NA	NA	178.5	13.7983	14.0104	16.9608	18.3975	13.988	0.595	0	6.997	93	98	87	83
C061	Black-throated Green Warbler	Setophaga virens	2011	0	NA	NA	NA	178.5	13.7983	14.0104	16.9608	18.3975	13.988	0.595	0	6.997	93	98	87	83
C061	Boreal Chickadee	Poecile hudsonica	2011	0	NA	NA	NA	178.5	13.7983	14.0104	16.9608	18.3975	13.988	0.595	0	6.997	93	98	87	83
C061	Dark-eyed Junco	Junco hyemalis	2011	0	0	0	NA	178.5	13.7983	14.0104	16.9608	18.3975	13.988	0.595	0	6.997	93	98	87	83
C061	Least Flycatcher	Empidonax minimus	2011	NA	0	NA	NA	178.5	13.7983	14.0104	16.9608	18.3975	13.988	0.595	0	6.997	93	98	87	83
C061	Magnolia Warbler	Setophaga magnolia	2011	0	NA	0	0	178.5	13.7983	14.0104	16.9608	18.3975	13.988	0.595	0	6.997	93	98	87	83
C061	Philadelphia Vireo	Vireo philadelphicus	2011	0	0	NA	NA	178.5	13.7983	14.0104	16.9608	18.3975	13.988	0.595	0	6.997	93	98	87	83
C061	Ruby-crowned Kinglet	Regulus calendula	2011	0	NA	NA	NA	178.5	13.7983	14.0104	16.9608	18.3975	13.988	0.595	0	6.997	93	98	87	83
C061	White-throated Sparrow	Zonotrichia albicollis	2011	0	NA	NA	NA	178.5	13.7983	14.0104	16.9608	18.3975	13.988	0.595	0	6.997	93	98	87	83
C062	American Redstart	Setophaga ruticilla	2011	NA	NA	0	NA	182.5	17.6812	15.4889	14.3558	12.4547	0.202	0	6.773	0.206	199	201	180	179
C062	Boreal Chickadee	Poecile hudsonica	2011	NA	1	NA	NA	182.5	17.6812	15.4889	14.3558	12.4547	0.202	0	6.773	0.206	199	201	180	179
C062	Magnolia Warbler	Setophaga magnolia	2011	0	NA	NA	NA	182.5	17.6812	15.4889	14.3558	12.4547	0.202	0	6.773	0.206	199	201	180	179
C062	Philadelphia Vireo	Vireo philadelphicus	2011	0	NA	NA	0	182.5	17.6812	15.4889	14.3558	12.4547	0.202	0	6.773	0.206	199	201	180	179
C062	Red-breasted Nuthatch	Sitta canadensis	2011	NA	NA	0	0	182.5	17.6812	15.4889	14.3558	12.4547	0.202	0	6.773	0.206	199	201	180	179
C062	Ruby-crowned Kinglet	Regulus calendula	2011	1	NA	NA	NA	182.5	17.6812	15.4889	14.3558	12.4547	0.202	0	6.773	0.206	199	201	180	179
C062	White-throated Sparrow	Zonotrichia albicollis	2011	0	1	NA	NA	182.5	17.6812	15.4889	14.3558	12.4547	0.202	0	6.773	0.206	199	201	180	179
C062	Yellow-rumped Warbler	Setophaga coronata	2011	0	NA	NA	NA	182.5	17.6812	15.4889	14.3558	12.4547	0.202	0	6.773	0.206	199	201	180	179
C067	American Redstart	Setophaga ruticilla	2011	0	NA	NA	NA	158	15.6675	11.784	10.9606	12.182	0	0	0	0	83	62	291	273
C067	Bay-breasted Warbler	Setophaga castanea	2011	NA	0	NA	NA	158	15.6675	11.784	10.9606	12.182	0	0	0	0	83	62	291	273
C067	Black-throated Green Warbler	Setophaga virens	2011	0	0	NA	NA	158	15.6675	11.784	10.9606	12.182	0	0	0	0	83	62	291	273
C067	Nashville Warbler	Oreothlypis ruficapilla	2011	NA	0	NA	NA	158	15.6675	11.784	10.9606	12.182	0	0	0	0	83	62	291	273
C067	Red-breasted Nuthatch	Sitta canadensis	2011	0	0	NA	NA	158	15.6675	11.784	10.9606	12.182	0	0	0	0	83	62	291	273
C067	Ruby-crowned Kinglet	Regulus calendula	2011	NA	0	NA	NA	158	15.6675	11.784	10.9606	12.182	0	0	0	0	83	62	291	273
C067	Yellow-rumped Warbler	Setophaga coronata	2011	NA	0	0	NA	158	15.6675	11.784	10.9606	12.182	0	0	0	0	83	62	291	273
C070	American Redstart	Setophaga ruticilla	2011	NA	0	0	NA	158	15.6675	11.784	10.9606	12.182	0	0	0	0	306	245	79	77
C070	Blackpoll Warbler	Setophaga striata	2011	0	NA	NA	NA	158	15.6675	11.784	10.9606	12.182	0	0	0	0	306	245	79	77
C070	Black-throated Green Warbler	Setophaga virens	2011	0	NA	NA	0	158	15.6675	11.784	10.9606	12.182	0	0	0	0	306	245	79	77
C070	Boreal Chickadee	Poecile hudsonica	2011	NA	NA	1	NA	158	15.6675	11.784	10.9606	12.182	0	0	0	0	306	245	79	77
C070	Philadelphia Vireo	Vireo philadelphicus	2011	0	0	NA	NA	158	15.6675	11.784	10.9606	12.182	0	0	0	0	306	245	79	77
C070	Red-breasted Nuthatch	Sitta canadensis	2011	NA	0	NA	NA	158	15.6675	11.784	10.9606	12.182	0	0	0	0	306	245	79	77
C070	Ruby-crowned Kinglet	Regulus calendula	2011	NA	0	0	NA	158	15.6675	11.784	10.9606	12.182	0	0	0	0	306	245	79	77
C070	White-throated Sparrow	Zonotrichia albicollis	2011	0	NA	0	0	158	15.6675	11.784	10.9606	12.182	0	0	0	0	306	245	79	77
C070	Yellow-rumped Warbler	Setophaga coronata	2011	0	0	NA	NA	158	15.6675	11.784	10.9606	12.182	0	0	0	0	306	245	79	77
C071	American Redstart	Setophaga ruticilla	2011	NA	NA	NA	0	153.5	10.1192	12.9223	12.886	15.8212	0	0	1.807	8.803	166	168	158	179
C071	Bay-breasted Warbler	Setophaga castanea	2011	0	0	NA	NA	153.5	10.1192	12.9223	12.886	15.8212	0	0	1.807	8.803	166	168	158	179
C071	Blackpoll Warbler	Setophaga striata	2011	0	NA	0	NA	153.5	10.1192	12.9223	12.886	15.8212	0	0	1.807	8.803	166	168	158	179
C071	Magnolia Warbler	Setophaga magnolia	2011	NA	0	NA	0	153.5	10.1192	12.9223	12.886	15.8212	0	0	1.807	8.803	166	168	158	179
C071	Nashville Warbler	Oreothlypis ruficapilla	2011	NA	NA	0	NA	153.5	10.1192	12.9223	12.886	15.8212	0	0	1.807	8.803	166	168	158	179
C071	Philadelphia Vireo	Vireo philadelphicus	2011	NA	0	NA	NA	153.5	10.1192	12.9223	12.886	15.8212	0	0	1.807	8.803	166	168	158	179
C071	Ruby-crowned Kinglet	Regulus calendula	2011	NA	0	NA	NA	153.5	10.1192	12.9223	12.886	15.8212	0	0	1.807	8.803	166	168	158	179
C071	Yellow-rumped Warbler	Setophaga coronata	2011	0	NA	0	0	153.5	10.1192	12.9223	12.886	15.8212	0	0	1.807	8.803	166	168	158	179
C075	American Redstart	Setophaga ruticilla	2011	NA	NA	NA	0	153.5	10.1192	12.9223	12.886	15.8212	0	0	1.807	8.803	91	90	82	103
C075	Black-throated Green Warbler	Setophaga virens	2011	NA	NA	0	NA	153.5	10.1192	12.9223	12.886	15.8212	0	0	1.807	8.803	91	90	82	103
C075	Blue-headed Vireo	Vireo solitarius	2011	NA	NA	NA	0	153.5	10.1192	12.9223	12.886	15.8212	0	0	1.807	8.803	91	90	82	103
C075	Magnolia Warbler	Setophaga magnolia	2011	0	0	NA	0	153.5	10.1192	12.9223	12.886	15.8212	0	0	1.807	8.803	91	90	82	103
C075	Philadelphia Vireo	Vireo philadelphicus	2011	NA	0	NA	0	153.5	10.1192	12.9223	12.886	15.8212	0	0	1.807	8.803	91	90	82	103
C075	Red-breasted Nuthatch	Sitta canadensis	2011	NA	NA	NA	0	153.5	10.1192	12.9223	12.886	15.8212	0	0	1.807	8.803	91	90	82	103
C075	Ruby-crowned Kinglet	Regulus calendula	2011	0	NA	NA	0	153.5	10.1192	12.9223	12.886	15.8212	0	0	1.807	8.803	91	90	82	103
C076	Dark-eyed Junco	Junco hyemalis	2011	NA	0	NA	NA	158	15.6675	11.784	10.9606	12.182	0	0	0	0	136	108	222	228
C076	White-throated Sparrow	Zonotrichia albicollis	2011	0	0	NA	NA	158	15.6675	11.784	10.9606	12.182	0	0	0	0	136	108	222	228
C076	Yellow-rumped Warbler	Setophaga coronata	2011	NA	0	NA	NA	158	15.6675	11.784	10.9606	12.182	0	0	0	0	136	108	222	228
C078	Bay-breasted Warbler	Setophaga castanea	2011	0	0	NA	NA	173	11.48	10.4554	14.0891	15.6945	3.309	0.269	0	0	62	48	39	42
C078	Boreal Chickadee	Poecile hudsonica	2011	0	NA	NA	NA	173	11.48	10.4554	14.0891	15.6945	3.309	0.269	0	0	62	48	39	42
C078	Ruby-crowned Kinglet	Regulus calendula	2011	0	NA	NA	NA	173	11.48	10.4554	14.0891	15.6945	3.309	0.269	0	0	62	48	39	42
C078	Yellow-rumped Warbler	Setophaga coronata	2011	0	NA	NA	NA	173	11.48	10.4554	14.0891	15.6945	3.309	0.269	0	0	62	48	39	42
C080	Bay-breasted Warbler	Setophaga castanea	2011	0	NA	NA	NA	178.5	13.7983	14.0104	16.9608	18.3975	13.988	0.595	0	6.997	250	235	222	225
C080	Blackpoll Warbler	Setophaga striata	2011	0	0	NA	NA	178.5	13.7983	14.0104	16.9608	18.3975	13.988	0.595	0	6.997	250	235	222	225
C080	Dark-eyed Junco	Junco hyemalis	2011	NA	NA	0	NA	178.5	13.7983	14.0104	16.9608	18.3975	13.988	0.595	0	6.997	250	235	222	225
C080	Red-breasted Nuthatch	Sitta canadensis	2011	NA	NA	0	NA	178.5	13.7983	14.0104	16.9608	18.3975	13.988	0.595	0	6.997	250	235	222	225
C080	Yellow-rumped Warbler	Setophaga coronata	2011	NA	NA	0	NA	178.5	13.7983	14.0104	16.9608	18.3975	13.988	0.595	0	6.997	250	235	222	225
C085	Boreal Chickadee	Poecile hudsonica	2011	0	NA	NA	NA	187.25	12.5323	14.4802	17.3046	17.9867	0	9.001	10.942	1.721	65	64	62	62
C085	Dark-eyed Junco	Junco hyemalis	2011	NA	0	NA	NA	187.25	12.5323	14.4802	17.3046	17.9867	0	9.001	10.942	1.721	65	64	62	62
C085	Golden-crowned Kinglet	Regulus satrapa	2011	0	NA	NA	NA	187.25	12.5323	14.4802	17.3046	17.9867	0	9.001	10.942	1.721	65	64	62	62
C085	Magnolia Warbler	Setophaga magnolia	2011	0	0	NA	NA	187.25	12.5323	14.4802	17.3046	17.9867	0	9.001	10.942	1.721	65	64	62	62
C085	Ruby-crowned Kinglet	Regulus calendula	2011	0	NA	NA	NA	187.25	12.5323	14.4802	17.3046	17.9867	0	9.001	10.942	1.721	65	64	62	62
C085	Swainson's Thrush	Catharus ustulatus	2011	1	NA	NA	NA	187.25	12.5323	14.4802	17.3046	17.9867	0	9.001	10.942	1.721	65	64	62	62
C085	Yellow-rumped Warbler	Setophaga coronata	2011	1	NA	NA	NA	187.25	12.5323	14.4802	17.3046	17.9867	0	9.001	10.942	1.721	65	64	62	62
C087	Bay-breasted Warbler	Setophaga castanea	2011	0	NA	NA	NA	187.25	12.5323	14.4802	17.3046	17.9867	0	9.001	10.942	1.721	44	41	41	40
C087	Golden-crowned Kinglet	Regulus satrapa	2011	0	NA	NA	NA	187.25	12.5323	14.4802	17.3046	17.9867	0	9.001	10.942	1.721	44	41	41	40
C087	Red-breasted Nuthatch	Sitta canadensis	2011	NA	0	NA	NA	187.25	12.5323	14.4802	17.3046	17.9867	0	9.001	10.942	1.721	44	41	41	40
C087	Yellow-rumped Warbler	Setophaga coronata	2011	0	NA	NA	NA	187.25	12.5323	14.4802	17.3046	17.9867	0	9.001	10.942	1.721	44	41	41	40
C088	Bay-breasted Warbler	Setophaga castanea	2011	0	NA	NA	NA	167.5	9.42167	12.1013	12.0175	13.4434	0	0	0	0	97	93	278	92
C088	Black-throated Green Warbler	Setophaga virens	2011	0	0	NA	0	167.5	9.42167	12.1013	12.0175	13.4434	0	0	0	0	97	93	278	92
C088	Dark-eyed Junco	Junco hyemalis	2011	0	1	NA	0	167.5	9.42167	12.1013	12.0175	13.4434	0	0	0	0	97	93	278	92
C088	Golden-crowned Kinglet	Regulus satrapa	2011	0	NA	NA	NA	167.5	9.42167	12.1013	12.0175	13.4434	0	0	0	0	97	93	278	92
C088	Magnolia Warbler	Setophaga magnolia	2011	0	NA	NA	NA	167.5	9.42167	12.1013	12.0175	13.4434	0	0	0	0	97	93	278	92
C088	Red-breasted Nuthatch	Sitta canadensis	2011	NA	0	NA	NA	167.5	9.42167	12.1013	12.0175	13.4434	0	0	0	0	97	93	278	92
C088	Yellow-rumped Warbler	Setophaga coronata	2011	0	0	NA	NA	167.5	9.42167	12.1013	12.0175	13.4434	0	0	0	0	97	93	278	92
C089	American Redstart	Setophaga ruticilla	2011	NA	0	NA	0	163.5	15.4852	14.8795	15.1288	14.5775	0	0.902	9.335	8.654	145	111	116	115
C089	Bay-breasted Warbler	Setophaga castanea	2011	0	NA	NA	NA	163.5	15.4852	14.8795	15.1288	14.5775	0	0.902	9.335	8.654	145	111	116	115
C089	Blackpoll Warbler	Setophaga striata	2011	NA	0	NA	NA	163.5	15.4852	14.8795	15.1288	14.5775	0	0.902	9.335	8.654	145	111	116	115
C089	Black-throated Green Warbler	Setophaga virens	2011	0	0	NA	NA	163.5	15.4852	14.8795	15.1288	14.5775	0	0.902	9.335	8.654	145	111	116	115
C089	Blue-headed Vireo	Vireo solitarius	2011	NA	0	NA	NA	163.5	15.4852	14.8795	15.1288	14.5775	0	0.902	9.335	8.654	145	111	116	115
C089	Boreal Chickadee	Poecile hudsonica	2011	0	NA	NA	NA	163.5	15.4852	14.8795	15.1288	14.5775	0	0.902	9.335	8.654	145	111	116	115
C089	Magnolia Warbler	Setophaga magnolia	2011	NA	0	NA	NA	163.5	15.4852	14.8795	15.1288	14.5775	0	0.902	9.335	8.654	145	111	116	115
C089	Philadelphia Vireo	Vireo philadelphicus	2011	0	NA	NA	NA	163.5	15.4852	14.8795	15.1288	14.5775	0	0.902	9.335	8.654	145	111	116	115
C089	Red-breasted Nuthatch	Sitta canadensis	2011	NA	NA	0	NA	163.5	15.4852	14.8795	15.1288	14.5775	0	0.902	9.335	8.654	145	111	116	115
C089	Yellow-rumped Warbler	Setophaga coronata	2011	0	NA	NA	NA	163.5	15.4852	14.8795	15.1288	14.5775	0	0.902	9.335	8.654	145	111	116	115
C092	American Redstart	Setophaga ruticilla	2011	0	0	1	NA	182.5	17.6812	15.4889	14.3558	12.4547	0.202	0	6.773	0.206	120	128	111	108
C092	Black-throated Green Warbler	Setophaga virens	2011	1	NA	NA	NA	182.5	17.6812	15.4889	14.3558	12.4547	0.202	0	6.773	0.206	120	128	111	108
C092	Least Flycatcher	Empidonax minimus	2011	NA	0	NA	NA	182.5	17.6812	15.4889	14.3558	12.4547	0.202	0	6.773	0.206	120	128	111	108
C092	Magnolia Warbler	Setophaga magnolia	2011	0	0	NA	1	182.5	17.6812	15.4889	14.3558	12.4547	0.202	0	6.773	0.206	120	128	111	108
C092	Philadelphia Vireo	Vireo philadelphicus	2011	0	NA	NA	NA	182.5	17.6812	15.4889	14.3558	12.4547	0.202	0	6.773	0.206	120	128	111	108
C092	Swainson's Thrush	Catharus ustulatus	2011	0	NA	NA	NA	182.5	17.6812	15.4889	14.3558	12.4547	0.202	0	6.773	0.206	120	128	111	108
C092	Yellow-rumped Warbler	Setophaga coronata	2011	0	0	NA	NA	182.5	17.6812	15.4889	14.3558	12.4547	0.202	0	6.773	0.206	120	128	111	108
C095	Bay-breasted Warbler	Setophaga castanea	2011	NA	NA	0	NA	153.5	10.1192	12.9223	12.886	15.8212	0	0	1.807	8.803	194	194	177	203
C095	Blackpoll Warbler	Setophaga striata	2011	0	NA	0	NA	153.5	10.1192	12.9223	12.886	15.8212	0	0	1.807	8.803	194	194	177	203
C095	Black-throated Green Warbler	Setophaga virens	2011	NA	0	0	NA	153.5	10.1192	12.9223	12.886	15.8212	0	0	1.807	8.803	194	194	177	203
C095	Boreal Chickadee	Poecile hudsonica	2011	NA	0	NA	NA	153.5	10.1192	12.9223	12.886	15.8212	0	0	1.807	8.803	194	194	177	203
C095	Golden-crowned Kinglet	Regulus satrapa	2011	NA	NA	NA	0	153.5	10.1192	12.9223	12.886	15.8212	0	0	1.807	8.803	194	194	177	203
C095	Magnolia Warbler	Setophaga magnolia	2011	0	NA	NA	0	153.5	10.1192	12.9223	12.886	15.8212	0	0	1.807	8.803	194	194	177	203
C095	Nashville Warbler	Oreothlypis ruficapilla	2011	0	NA	NA	NA	153.5	10.1192	12.9223	12.886	15.8212	0	0	1.807	8.803	194	194	177	203
C095	Philadelphia Vireo	Vireo philadelphicus	2011	0	0	0	0	153.5	10.1192	12.9223	12.886	15.8212	0	0	1.807	8.803	194	194	177	203
C095	Ruby-crowned Kinglet	Regulus calendula	2011	NA	0	0	NA	153.5	10.1192	12.9223	12.886	15.8212	0	0	1.807	8.803	194	194	177	203
C095	White-throated Sparrow	Zonotrichia albicollis	2011	NA	0	NA	NA	153.5	10.1192	12.9223	12.886	15.8212	0	0	1.807	8.803	194	194	177	203
C095	Yellow-rumped Warbler	Setophaga coronata	2011	0	0	NA	0	153.5	10.1192	12.9223	12.886	15.8212	0	0	1.807	8.803	194	194	177	203
C102	Bay-breasted Warbler	Setophaga castanea	2011	0	NA	NA	NA	173	11.48	10.4554	14.0891	15.6945	3.309	0.269	0	0	193	69	60	63
C102	Black-throated Green Warbler	Setophaga virens	2011	NA	0	NA	NA	173	11.48	10.4554	14.0891	15.6945	3.309	0.269	0	0	193	69	60	63
C102	Philadelphia Vireo	Vireo philadelphicus	2011	NA	NA	NA	0	173	11.48	10.4554	14.0891	15.6945	3.309	0.269	0	0	193	69	60	63
C105	American Redstart	Setophaga ruticilla	2011	0	NA	0	NA	163.5	15.4852	14.8795	15.1288	14.5775	0	0.902	9.335	8.654	220	184	188	180
C105	Blackpoll Warbler	Setophaga striata	2011	0	NA	NA	NA	163.5	15.4852	14.8795	15.1288	14.5775	0	0.902	9.335	8.654	220	184	188	180
C105	Black-throated Green Warbler	Setophaga virens	2011	NA	0	NA	NA	163.5	15.4852	14.8795	15.1288	14.5775	0	0.902	9.335	8.654	220	184	188	180
C105	Blue-headed Vireo	Vireo solitarius	2011	0	0	NA	NA	163.5	15.4852	14.8795	15.1288	14.5775	0	0.902	9.335	8.654	220	184	188	180
C105	Least Flycatcher	Empidonax minimus	2011	0	NA	NA	NA	163.5	15.4852	14.8795	15.1288	14.5775	0	0.902	9.335	8.654	220	184	188	180
C105	Magnolia Warbler	Setophaga magnolia	2011	0	NA	NA	NA	163.5	15.4852	14.8795	15.1288	14.5775	0	0.902	9.335	8.654	220	184	188	180
C105	Red-breasted Nuthatch	Sitta canadensis	2011	0	NA	0	NA	163.5	15.4852	14.8795	15.1288	14.5775	0	0.902	9.335	8.654	220	184	188	180
C105	Yellow-rumped Warbler	Setophaga coronata	2011	0	0	NA	NA	163.5	15.4852	14.8795	15.1288	14.5775	0	0.902	9.335	8.654	220	184	188	180
C111	American Redstart	Setophaga ruticilla	2011	0	0	0	NA	163.5	15.4852	14.8795	15.1288	14.5775	0	0.902	9.335	8.654	119	85	92	93
C111	Black-throated Green Warbler	Setophaga virens	2011	0	0	NA	NA	163.5	15.4852	14.8795	15.1288	14.5775	0	0.902	9.335	8.654	119	85	92	93
C111	Magnolia Warbler	Setophaga magnolia	2011	NA	0	NA	0	163.5	15.4852	14.8795	15.1288	14.5775	0	0.902	9.335	8.654	119	85	92	93
C111	Philadelphia Vireo	Vireo philadelphicus	2011	0	0	NA	0	163.5	15.4852	14.8795	15.1288	14.5775	0	0.902	9.335	8.654	119	85	92	93
C111	Red-breasted Nuthatch	Sitta canadensis	2011	0	NA	NA	NA	163.5	15.4852	14.8795	15.1288	14.5775	0	0.902	9.335	8.654	119	85	92	93
C111	Yellow-rumped Warbler	Setophaga coronata	2011	NA	0	NA	0	163.5	15.4852	14.8795	15.1288	14.5775	0	0.902	9.335	8.654	119	85	92	93
C112	Bay-breasted Warbler	Setophaga castanea	2011	0	NA	NA	NA	149	11.5571	15.5442	7.42967	7.64329	0	5.784	0	0	180	213	146	158
C112	Black-throated Green Warbler	Setophaga virens	2011	NA	NA	NA	0	149	11.5571	15.5442	7.42967	7.64329	0	5.784	0	0	180	213	146	158
C112	Blue-headed Vireo	Vireo solitarius	2011	NA	NA	NA	0	149	11.5571	15.5442	7.42967	7.64329	0	5.784	0	0	180	213	146	158
C112	Dark-eyed Junco	Junco hyemalis	2011	NA	0	NA	NA	149	11.5571	15.5442	7.42967	7.64329	0	5.784	0	0	180	213	146	158
C112	Nashville Warbler	Oreothlypis ruficapilla	2011	NA	0	NA	NA	149	11.5571	15.5442	7.42967	7.64329	0	5.784	0	0	180	213	146	158
C112	Red-breasted Nuthatch	Sitta canadensis	2011	0	NA	NA	NA	149	11.5571	15.5442	7.42967	7.64329	0	5.784	0	0	180	213	146	158
C112	Yellow-rumped Warbler	Setophaga coronata	2011	0	NA	NA	0	149	11.5571	15.5442	7.42967	7.64329	0	5.784	0	0	180	213	146	158
C113	American Redstart	Setophaga ruticilla	2011	NA	0	NA	0	187.25	12.5323	14.4802	17.3046	17.9867	0	9.001	10.942	1.721	222	218	203	209
C113	Blackpoll Warbler	Setophaga striata	2011	NA	0	NA	0	187.25	12.5323	14.4802	17.3046	17.9867	0	9.001	10.942	1.721	222	218	203	209
C113	Golden-crowned Kinglet	Regulus satrapa	2011	0	NA	NA	NA	187.25	12.5323	14.4802	17.3046	17.9867	0	9.001	10.942	1.721	222	218	203	209
C113	Red-breasted Nuthatch	Sitta canadensis	2011	NA	0	NA	NA	187.25	12.5323	14.4802	17.3046	17.9867	0	9.001	10.942	1.721	222	218	203	209
C113	Ruby-crowned Kinglet	Regulus calendula	2011	1	0	NA	NA	187.25	12.5323	14.4802	17.3046	17.9867	0	9.001	10.942	1.721	222	218	203	209
C113	White-throated Sparrow	Zonotrichia albicollis	2011	NA	NA	NA	0	187.25	12.5323	14.4802	17.3046	17.9867	0	9.001	10.942	1.721	222	218	203	209
C113	Yellow-rumped Warbler	Setophaga coronata	2011	1	NA	NA	NA	187.25	12.5323	14.4802	17.3046	17.9867	0	9.001	10.942	1.721	222	218	203	209
C114	Blackpoll Warbler	Setophaga striata	2011	NA	0	NA	NA	178.5	13.7983	14.0104	16.9608	18.3975	13.988	0.595	0	6.997	53	54	40	40
C114	Boreal Chickadee	Poecile hudsonica	2011	NA	0	NA	NA	178.5	13.7983	14.0104	16.9608	18.3975	13.988	0.595	0	6.997	53	54	40	40
C114	Golden-crowned Kinglet	Regulus satrapa	2011	NA	0	NA	NA	178.5	13.7983	14.0104	16.9608	18.3975	13.988	0.595	0	6.997	53	54	40	40
C114	Nashville Warbler	Oreothlypis ruficapilla	2011	NA	NA	0	NA	178.5	13.7983	14.0104	16.9608	18.3975	13.988	0.595	0	6.997	53	54	40	40
C114	Red-breasted Nuthatch	Sitta canadensis	2011	0	0	NA	NA	178.5	13.7983	14.0104	16.9608	18.3975	13.988	0.595	0	6.997	53	54	40	40
C115	American Redstart	Setophaga ruticilla	2011	0	NA	NA	NA	173	11.48	10.4554	14.0891	15.6945	3.309	0.269	0	0	246	237	221	221
C115	Bay-breasted Warbler	Setophaga castanea	2011	NA	0	NA	0	173	11.48	10.4554	14.0891	15.6945	3.309	0.269	0	0	246	237	221	221
C115	Black-throated Green Warbler	Setophaga virens	2011	0	NA	NA	NA	173	11.48	10.4554	14.0891	15.6945	3.309	0.269	0	0	246	237	221	221
C115	Dark-eyed Junco	Junco hyemalis	2011	0	NA	NA	NA	173	11.48	10.4554	14.0891	15.6945	3.309	0.269	0	0	246	237	221	221
C115	Magnolia Warbler	Setophaga magnolia	2011	NA	0	NA	NA	173	11.48	10.4554	14.0891	15.6945	3.309	0.269	0	0	246	237	221	221
C115	Philadelphia Vireo	Vireo philadelphicus	2011	NA	0	0	NA	173	11.48	10.4554	14.0891	15.6945	3.309	0.269	0	0	246	237	221	221
C115	Red-breasted Nuthatch	Sitta canadensis	2011	NA	0	NA	NA	173	11.48	10.4554	14.0891	15.6945	3.309	0.269	0	0	246	237	221	221
C115	Yellow-rumped Warbler	Setophaga coronata	2011	NA	0	0	0	173	11.48	10.4554	14.0891	15.6945	3.309	0.269	0	0	246	237	221	221
C116	American Redstart	Setophaga ruticilla	2011	0	0	NA	NA	163.5	15.4852	14.8795	15.1288	14.5775	0	0.902	9.335	8.654	65	36	42	38
C116	American Robin	Turdus migratorius	2011	1	NA	NA	NA	163.5	15.4852	14.8795	15.1288	14.5775	0	0.902	9.335	8.654	65	36	42	38
C116	Bay-breasted Warbler	Setophaga castanea	2011	0	NA	NA	NA	163.5	15.4852	14.8795	15.1288	14.5775	0	0.902	9.335	8.654	65	36	42	38
C116	Blackpoll Warbler	Setophaga striata	2011	0	NA	NA	NA	163.5	15.4852	14.8795	15.1288	14.5775	0	0.902	9.335	8.654	65	36	42	38
C116	Blue-headed Vireo	Vireo solitarius	2011	0	NA	NA	NA	163.5	15.4852	14.8795	15.1288	14.5775	0	0.902	9.335	8.654	65	36	42	38
C116	Boreal Chickadee	Poecile hudsonica	2011	NA	NA	0	NA	163.5	15.4852	14.8795	15.1288	14.5775	0	0.902	9.335	8.654	65	36	42	38
C116	Magnolia Warbler	Setophaga magnolia	2011	NA	NA	0	NA	163.5	15.4852	14.8795	15.1288	14.5775	0	0.902	9.335	8.654	65	36	42	38
C116	Red-breasted Nuthatch	Sitta canadensis	2011	0	0	NA	NA	163.5	15.4852	14.8795	15.1288	14.5775	0	0.902	9.335	8.654	65	36	42	38
C116	Ruby-crowned Kinglet	Regulus calendula	2011	0	NA	NA	NA	163.5	15.4852	14.8795	15.1288	14.5775	0	0.902	9.335	8.654	65	36	42	38
C116	Yellow-rumped Warbler	Setophaga coronata	2011	0	0	NA	NA	163.5	15.4852	14.8795	15.1288	14.5775	0	0.902	9.335	8.654	65	36	42	38
C119	American Redstart	Setophaga ruticilla	2011	0	NA	NA	NA	158	15.6675	11.784	10.9606	12.182	0	0	0	0	330	269	48	53
C119	Blackpoll Warbler	Setophaga striata	2011	0	0	NA	NA	158	15.6675	11.784	10.9606	12.182	0	0	0	0	330	269	48	53
C119	Black-throated Green Warbler	Setophaga virens	2011	NA	NA	NA	0	158	15.6675	11.784	10.9606	12.182	0	0	0	0	330	269	48	53
C119	Blue-headed Vireo	Vireo solitarius	2011	NA	0	0	NA	158	15.6675	11.784	10.9606	12.182	0	0	0	0	330	269	48	53
C119	Magnolia Warbler	Setophaga magnolia	2011	NA	0	0	NA	158	15.6675	11.784	10.9606	12.182	0	0	0	0	330	269	48	53
C119	Philadelphia Vireo	Vireo philadelphicus	2011	NA	0	NA	NA	158	15.6675	11.784	10.9606	12.182	0	0	0	0	330	269	48	53
C119	Red-breasted Nuthatch	Sitta canadensis	2011	NA	0	NA	NA	158	15.6675	11.784	10.9606	12.182	0	0	0	0	330	269	48	53
C119	Ruby-crowned Kinglet	Regulus calendula	2011	NA	0	0	NA	158	15.6675	11.784	10.9606	12.182	0	0	0	0	330	269	48	53
C119	Yellow-rumped Warbler	Setophaga coronata	2011	NA	0	NA	0	158	15.6675	11.784	10.9606	12.182	0	0	0	0	330	269	48	53
C125	Bay-breasted Warbler	Setophaga castanea	2011	0	NA	NA	NA	178.5	13.7983	14.0104	16.9608	18.3975	13.988	0.595	0	6.997	194	187	177	179
C125	Black-throated Green Warbler	Setophaga virens	2011	0	NA	NA	NA	178.5	13.7983	14.0104	16.9608	18.3975	13.988	0.595	0	6.997	194	187	177	179
C125	Magnolia Warbler	Setophaga magnolia	2011	0	NA	NA	0	178.5	13.7983	14.0104	16.9608	18.3975	13.988	0.595	0	6.997	194	187	177	179
C125	Red-breasted Nuthatch	Sitta canadensis	2011	0	0	NA	0	178.5	13.7983	14.0104	16.9608	18.3975	13.988	0.595	0	6.997	194	187	177	179
C125	White-throated Sparrow	Zonotrichia albicollis	2011	NA	0	0	0	178.5	13.7983	14.0104	16.9608	18.3975	13.988	0.595	0	6.997	194	187	177	179
C125	Yellow-rumped Warbler	Setophaga coronata	2011	NA	0	NA	NA	178.5	13.7983	14.0104	16.9608	18.3975	13.988	0.595	0	6.997	194	187	177	179
C126	Black-throated Green Warbler	Setophaga virens	2011	0	NA	NA	NA	167.5	9.42167	12.1013	12.0175	13.4434	0	0	0	0	49	43	232	48
C126	Golden-crowned Kinglet	Regulus satrapa	2011	0	0	NA	NA	167.5	9.42167	12.1013	12.0175	13.4434	0	0	0	0	49	43	232	48
C126	Magnolia Warbler	Setophaga magnolia	2011	NA	0	NA	NA	167.5	9.42167	12.1013	12.0175	13.4434	0	0	0	0	49	43	232	48
C126	Red-breasted Nuthatch	Sitta canadensis	2011	NA	0	NA	NA	167.5	9.42167	12.1013	12.0175	13.4434	0	0	0	0	49	43	232	48
C126	Yellow-rumped Warbler	Setophaga coronata	2011	NA	NA	NA	0	167.5	9.42167	12.1013	12.0175	13.4434	0	0	0	0	49	43	232	48
C127	American Redstart	Setophaga ruticilla	2011	1	0	NA	1	182.5	17.6812	15.4889	14.3558	12.4547	0.202	0	6.773	0.206	168	176	157	154
C127	Bay-breasted Warbler	Setophaga castanea	2011	NA	NA	0	NA	182.5	17.6812	15.4889	14.3558	12.4547	0.202	0	6.773	0.206	168	176	157	154
C127	Black-throated Green Warbler	Setophaga virens	2011	NA	NA	NA	0	182.5	17.6812	15.4889	14.3558	12.4547	0.202	0	6.773	0.206	168	176	157	154
C127	Golden-crowned Kinglet	Regulus satrapa	2011	0	1	NA	NA	182.5	17.6812	15.4889	14.3558	12.4547	0.202	0	6.773	0.206	168	176	157	154
C127	Magnolia Warbler	Setophaga magnolia	2011	NA	NA	NA	0	182.5	17.6812	15.4889	14.3558	12.4547	0.202	0	6.773	0.206	168	176	157	154
C127	Nashville Warbler	Oreothlypis ruficapilla	2011	1	NA	NA	NA	182.5	17.6812	15.4889	14.3558	12.4547	0.202	0	6.773	0.206	168	176	157	154
C127	Philadelphia Vireo	Vireo philadelphicus	2011	0	NA	NA	0	182.5	17.6812	15.4889	14.3558	12.4547	0.202	0	6.773	0.206	168	176	157	154
C127	Red-breasted Nuthatch	Sitta canadensis	2011	0	NA	NA	NA	182.5	17.6812	15.4889	14.3558	12.4547	0.202	0	6.773	0.206	168	176	157	154
C127	White-throated Sparrow	Zonotrichia albicollis	2011	NA	0	NA	NA	182.5	17.6812	15.4889	14.3558	12.4547	0.202	0	6.773	0.206	168	176	157	154
C129	Bay-breasted Warbler	Setophaga castanea	2011	NA	NA	NA	0	187.25	12.5323	14.4802	17.3046	17.9867	0	9.001	10.942	1.721	119	119	111	119
C129	Black-throated Green Warbler	Setophaga virens	2011	0	NA	NA	NA	187.25	12.5323	14.4802	17.3046	17.9867	0	9.001	10.942	1.721	119	119	111	119
C129	Dark-eyed Junco	Junco hyemalis	2011	0	NA	NA	1	187.25	12.5323	14.4802	17.3046	17.9867	0	9.001	10.942	1.721	119	119	111	119
C129	Golden-crowned Kinglet	Regulus satrapa	2011	0	NA	NA	NA	187.25	12.5323	14.4802	17.3046	17.9867	0	9.001	10.942	1.721	119	119	111	119
C129	Magnolia Warbler	Setophaga magnolia	2011	NA	0	NA	NA	187.25	12.5323	14.4802	17.3046	17.9867	0	9.001	10.942	1.721	119	119	111	119
C129	White-throated Sparrow	Zonotrichia albicollis	2011	NA	NA	0	NA	187.25	12.5323	14.4802	17.3046	17.9867	0	9.001	10.942	1.721	119	119	111	119
C129	Yellow-rumped Warbler	Setophaga coronata	2011	0	0	NA	NA	187.25	12.5323	14.4802	17.3046	17.9867	0	9.001	10.942	1.721	119	119	111	119
C134	Blackpoll Warbler	Setophaga striata	2011	0	NA	NA	NA	158	15.6675	11.784	10.9606	12.182	0	0	0	0	278	221	106	99
C134	Black-throated Green Warbler	Setophaga virens	2011	0	0	NA	NA	158	15.6675	11.784	10.9606	12.182	0	0	0	0	278	221	106	99
C134	Boreal Chickadee	Poecile hudsonica	2011	0	NA	NA	NA	158	15.6675	11.784	10.9606	12.182	0	0	0	0	278	221	106	99
C134	Dark-eyed Junco	Junco hyemalis	2011	NA	0	NA	NA	158	15.6675	11.784	10.9606	12.182	0	0	0	0	278	221	106	99
C134	Magnolia Warbler	Setophaga magnolia	2011	0	0	NA	NA	158	15.6675	11.784	10.9606	12.182	0	0	0	0	278	221	106	99
C134	Ruby-crowned Kinglet	Regulus calendula	2011	NA	0	NA	NA	158	15.6675	11.784	10.9606	12.182	0	0	0	0	278	221	106	99
C134	Swainson's Thrush	Catharus ustulatus	2011	0	NA	NA	NA	158	15.6675	11.784	10.9606	12.182	0	0	0	0	278	221	106	99
C134	White-throated Sparrow	Zonotrichia albicollis	2011	NA	NA	0	NA	158	15.6675	11.784	10.9606	12.182	0	0	0	0	278	221	106	99
C134	Yellow-rumped Warbler	Setophaga coronata	2011	NA	0	0	NA	158	15.6675	11.784	10.9606	12.182	0	0	0	0	278	221	106	99
C139	Bay-breasted Warbler	Setophaga castanea	2011	0	NA	NA	NA	173	11.48	10.4554	14.0891	15.6945	3.309	0.269	0	0	113	156	152	152
C139	Black-throated Green Warbler	Setophaga virens	2011	0	NA	NA	NA	173	11.48	10.4554	14.0891	15.6945	3.309	0.269	0	0	113	156	152	152
C139	Philadelphia Vireo	Vireo philadelphicus	2011	0	NA	NA	NA	173	11.48	10.4554	14.0891	15.6945	3.309	0.269	0	0	113	156	152	152
C139	White-throated Sparrow	Zonotrichia albicollis	2011	0	NA	NA	NA	173	11.48	10.4554	14.0891	15.6945	3.309	0.269	0	0	113	156	152	152
C139	Yellow-rumped Warbler	Setophaga coronata	2011	0	NA	NA	NA	173	11.48	10.4554	14.0891	15.6945	3.309	0.269	0	0	113	156	152	152
C142	Black-throated Green Warbler	Setophaga virens	2011	NA	0	NA	0	149	11.5571	15.5442	7.42967	7.64329	0	5.784	0	0	266	290	215	231
C142	Dark-eyed Junco	Junco hyemalis	2011	0	NA	NA	NA	149	11.5571	15.5442	7.42967	7.64329	0	5.784	0	0	266	290	215	231
C142	Swainson's Thrush	Catharus ustulatus	2011	NA	NA	0	0	149	11.5571	15.5442	7.42967	7.64329	0	5.784	0	0	266	290	215	231
C142	White-throated Sparrow	Zonotrichia albicollis	2011	0	NA	NA	NA	149	11.5571	15.5442	7.42967	7.64329	0	5.784	0	0	266	290	215	231
C142	Yellow-rumped Warbler	Setophaga coronata	2011	0	0	NA	NA	149	11.5571	15.5442	7.42967	7.64329	0	5.784	0	0	266	290	215	231
C147	American Robin	Turdus migratorius	2011	0	NA	NA	NA	178.5	13.7983	14.0104	16.9608	18.3975	13.988	0.595	0	6.997	141	144	129	131
C147	Blackpoll Warbler	Setophaga striata	2011	0	NA	NA	0	178.5	13.7983	14.0104	16.9608	18.3975	13.988	0.595	0	6.997	141	144	129	131
C147	Black-throated Green Warbler	Setophaga virens	2011	0	0	NA	NA	178.5	13.7983	14.0104	16.9608	18.3975	13.988	0.595	0	6.997	141	144	129	131
C147	Least Flycatcher	Empidonax minimus	2011	0	0	0	0	178.5	13.7983	14.0104	16.9608	18.3975	13.988	0.595	0	6.997	141	144	129	131
C147	Magnolia Warbler	Setophaga magnolia	2011	0	NA	NA	NA	178.5	13.7983	14.0104	16.9608	18.3975	13.988	0.595	0	6.997	141	144	129	131
C147	Red-breasted Nuthatch	Sitta canadensis	2011	NA	0	NA	NA	178.5	13.7983	14.0104	16.9608	18.3975	13.988	0.595	0	6.997	141	144	129	131
C147	Ruby-crowned Kinglet	Regulus calendula	2011	0	NA	NA	NA	178.5	13.7983	14.0104	16.9608	18.3975	13.988	0.595	0	6.997	141	144	129	131
C147	White-throated Sparrow	Zonotrichia albicollis	2011	0	NA	NA	0	178.5	13.7983	14.0104	16.9608	18.3975	13.988	0.595	0	6.997	141	144	129	131
C152	American Robin	Turdus migratorius	2011	0	NA	NA	NA	173	11.48	10.4554	14.0891	15.6945	3.309	0.269	0	0	153	115	105	109
C152	Golden-crowned Kinglet	Regulus satrapa	2011	NA	1	NA	NA	173	11.48	10.4554	14.0891	15.6945	3.309	0.269	0	0	153	115	105	109
C152	Yellow-rumped Warbler	Setophaga coronata	2011	0	0	NA	NA	173	11.48	10.4554	14.0891	15.6945	3.309	0.269	0	0	153	115	105	109
C155	Black-throated Green Warbler	Setophaga virens	2011	NA	NA	NA	0	149	11.5571	15.5442	7.42967	7.64329	0	5.784	0	0	91	80	56	87
C155	Blue-headed Vireo	Vireo solitarius	2011	NA	NA	NA	0	149	11.5571	15.5442	7.42967	7.64329	0	5.784	0	0	91	80	56	87
C155	Magnolia Warbler	Setophaga magnolia	2011	0	NA	NA	NA	149	11.5571	15.5442	7.42967	7.64329	0	5.784	0	0	91	80	56	87
C155	Nashville Warbler	Oreothlypis ruficapilla	2011	0	NA	NA	NA	149	11.5571	15.5442	7.42967	7.64329	0	5.784	0	0	91	80	56	87
C155	Philadelphia Vireo	Vireo philadelphicus	2011	NA	NA	NA	0	149	11.5571	15.5442	7.42967	7.64329	0	5.784	0	0	91	80	56	87
C155	Red-breasted Nuthatch	Sitta canadensis	2011	0	NA	NA	NA	149	11.5571	15.5442	7.42967	7.64329	0	5.784	0	0	91	80	56	87
C155	Ruby-crowned Kinglet	Regulus calendula	2011	0	NA	NA	NA	149	11.5571	15.5442	7.42967	7.64329	0	5.784	0	0	91	80	56	87
C156	American Redstart	Setophaga ruticilla	2011	NA	0	0	NA	158	15.6675	11.784	10.9606	12.182	0	0	0	0	231	173	153	140
C156	Blackpoll Warbler	Setophaga striata	2011	0	0	NA	NA	158	15.6675	11.784	10.9606	12.182	0	0	0	0	231	173	153	140
C156	Black-throated Green Warbler	Setophaga virens	2011	NA	0	0	NA	158	15.6675	11.784	10.9606	12.182	0	0	0	0	231	173	153	140
C156	Red-breasted Nuthatch	Sitta canadensis	2011	NA	0	NA	NA	158	15.6675	11.784	10.9606	12.182	0	0	0	0	231	173	153	140
C156	Ruby-crowned Kinglet	Regulus calendula	2011	NA	0	NA	NA	158	15.6675	11.784	10.9606	12.182	0	0	0	0	231	173	153	140
C156	White-throated Sparrow	Zonotrichia albicollis	2011	NA	0	NA	NA	158	15.6675	11.784	10.9606	12.182	0	0	0	0	231	173	153	140
C156	Yellow-rumped Warbler	Setophaga coronata	2011	NA	NA	0	0	158	15.6675	11.784	10.9606	12.182	0	0	0	0	231	173	153	140
C158	American Redstart	Setophaga ruticilla	2011	0	NA	NA	NA	173	11.48	10.4554	14.0891	15.6945	3.309	0.269	0	0	176	90	81	85
C158	Blackpoll Warbler	Setophaga striata	2011	0	NA	NA	NA	173	11.48	10.4554	14.0891	15.6945	3.309	0.269	0	0	176	90	81	85
C158	Ruby-crowned Kinglet	Regulus calendula	2011	0	0	NA	NA	173	11.48	10.4554	14.0891	15.6945	3.309	0.269	0	0	176	90	81	85
C163	American Redstart	Setophaga ruticilla	2011	0	0	0	0	182.5	17.6812	15.4889	14.3558	12.4547	0.202	0	6.773	0.206	144	153	134	132
C163	American Robin	Turdus migratorius	2011	NA	NA	0	NA	182.5	17.6812	15.4889	14.3558	12.4547	0.202	0	6.773	0.206	144	153	134	132
C163	Blackpoll Warbler	Setophaga striata	2011	NA	0	NA	NA	182.5	17.6812	15.4889	14.3558	12.4547	0.202	0	6.773	0.206	144	153	134	132
C163	Magnolia Warbler	Setophaga magnolia	2011	1	0	0	NA	182.5	17.6812	15.4889	14.3558	12.4547	0.202	0	6.773	0.206	144	153	134	132
C163	Nashville Warbler	Oreothlypis ruficapilla	2011	0	NA	NA	NA	182.5	17.6812	15.4889	14.3558	12.4547	0.202	0	6.773	0.206	144	153	134	132
C163	Philadelphia Vireo	Vireo philadelphicus	2011	NA	0	0	NA	182.5	17.6812	15.4889	14.3558	12.4547	0.202	0	6.773	0.206	144	153	134	132
C163	Yellow-rumped Warbler	Setophaga coronata	2011	0	0	NA	0	182.5	17.6812	15.4889	14.3558	12.4547	0.202	0	6.773	0.206	144	153	134	132
C168	Bay-breasted Warbler	Setophaga castanea	2011	0	NA	0	NA	158	15.6675	11.784	10.9606	12.182	0	0	0	0	254	254	130	118
C168	Black-throated Green Warbler	Setophaga virens	2011	0	NA	0	NA	158	15.6675	11.784	10.9606	12.182	0	0	0	0	254	254	130	118
C168	Magnolia Warbler	Setophaga magnolia	2011	NA	NA	0	NA	158	15.6675	11.784	10.9606	12.182	0	0	0	0	254	254	130	118
C168	Swainson's Thrush	Catharus ustulatus	2011	NA	NA	0	NA	158	15.6675	11.784	10.9606	12.182	0	0	0	0	254	254	130	118
C168	White-throated Sparrow	Zonotrichia albicollis	2011	NA	NA	0	NA	158	15.6675	11.784	10.9606	12.182	0	0	0	0	254	254	130	118
C168	Yellow-rumped Warbler	Setophaga coronata	2011	NA	NA	0	0	158	15.6675	11.784	10.9606	12.182	0	0	0	0	254	254	130	118
C171	Black-throated Green Warbler	Setophaga virens	2011	NA	NA	0	NA	149	11.5571	15.5442	7.42967	7.64329	0	5.784	0	0	59	55	37	61
C171	Dark-eyed Junco	Junco hyemalis	2011	0	NA	NA	NA	149	11.5571	15.5442	7.42967	7.64329	0	5.784	0	0	59	55	37	61
C171	Yellow-rumped Warbler	Setophaga coronata	2011	0	0	NA	NA	149	11.5571	15.5442	7.42967	7.64329	0	5.784	0	0	59	55	37	61
C172	American Redstart	Setophaga ruticilla	2011	0	0	NA	NA	163.5	15.4852	14.8795	15.1288	14.5775	0	0.902	9.335	8.654	268	227	233	225
C172	Bay-breasted Warbler	Setophaga castanea	2011	0	NA	NA	NA	163.5	15.4852	14.8795	15.1288	14.5775	0	0.902	9.335	8.654	268	227	233	225
C172	Black-throated Green Warbler	Setophaga virens	2011	NA	0	NA	NA	163.5	15.4852	14.8795	15.1288	14.5775	0	0.902	9.335	8.654	268	227	233	225
C172	Blue-headed Vireo	Vireo solitarius	2011	NA	0	NA	NA	163.5	15.4852	14.8795	15.1288	14.5775	0	0.902	9.335	8.654	268	227	233	225
C172	Boreal Chickadee	Poecile hudsonica	2011	NA	0	NA	NA	163.5	15.4852	14.8795	15.1288	14.5775	0	0.902	9.335	8.654	268	227	233	225
C172	Magnolia Warbler	Setophaga magnolia	2011	NA	0	NA	NA	163.5	15.4852	14.8795	15.1288	14.5775	0	0.902	9.335	8.654	268	227	233	225
C172	Philadelphia Vireo	Vireo philadelphicus	2011	0	NA	NA	0	163.5	15.4852	14.8795	15.1288	14.5775	0	0.902	9.335	8.654	268	227	233	225
C172	Red-breasted Nuthatch	Sitta canadensis	2011	0	NA	NA	NA	163.5	15.4852	14.8795	15.1288	14.5775	0	0.902	9.335	8.654	268	227	233	225
C172	Yellow-rumped Warbler	Setophaga coronata	2011	NA	NA	NA	0	163.5	15.4852	14.8795	15.1288	14.5775	0	0.902	9.335	8.654	268	227	233	225
C176	Boreal Chickadee	Poecile hudsonica	2011	NA	NA	NA	0	158	15.6675	11.784	10.9606	12.182	0	0	0	0	162	129	198	185
C176	Magnolia Warbler	Setophaga magnolia	2011	NA	0	NA	NA	158	15.6675	11.784	10.9606	12.182	0	0	0	0	162	129	198	185
C176	Red-breasted Nuthatch	Sitta canadensis	2011	NA	NA	NA	0	158	15.6675	11.784	10.9606	12.182	0	0	0	0	162	129	198	185
C176	White-throated Sparrow	Zonotrichia albicollis	2011	0	0	NA	0	158	15.6675	11.784	10.9606	12.182	0	0	0	0	162	129	198	185
C179	American Redstart	Setophaga ruticilla	2011	0	NA	NA	NA	163.5	15.4852	14.8795	15.1288	14.5775	0	0.902	9.335	8.654	242	206	210	203
C179	Bay-breasted Warbler	Setophaga castanea	2011	NA	0	NA	NA	163.5	15.4852	14.8795	15.1288	14.5775	0	0.902	9.335	8.654	242	206	210	203
C179	Blackpoll Warbler	Setophaga striata	2011	0	NA	NA	NA	163.5	15.4852	14.8795	15.1288	14.5775	0	0.902	9.335	8.654	242	206	210	203
C179	Black-throated Green Warbler	Setophaga virens	2011	0	0	NA	0	163.5	15.4852	14.8795	15.1288	14.5775	0	0.902	9.335	8.654	242	206	210	203
C179	Blue-headed Vireo	Vireo solitarius	2011	0	NA	NA	NA	163.5	15.4852	14.8795	15.1288	14.5775	0	0.902	9.335	8.654	242	206	210	203
C179	Red-breasted Nuthatch	Sitta canadensis	2011	0	NA	NA	NA	163.5	15.4852	14.8795	15.1288	14.5775	0	0.902	9.335	8.654	242	206	210	203
C179	White-throated Sparrow	Zonotrichia albicollis	2011	NA	NA	0	NA	163.5	15.4852	14.8795	15.1288	14.5775	0	0.902	9.335	8.654	242	206	210	203
C179	Yellow-rumped Warbler	Setophaga coronata	2011	0	0	NA	0	163.5	15.4852	14.8795	15.1288	14.5775	0	0.902	9.335	8.654	242	206	210	203
C180	American Robin	Turdus migratorius	2011	0	NA	NA	NA	168	9.42167	12.1013	13.4434	14.7479	0	0	0	0	123	124	118	71
C180	Bay-breasted Warbler	Setophaga castanea	2011	0	NA	NA	NA	168	9.42167	12.1013	13.4434	14.7479	0	0	0	0	123	124	118	71
C180	Blackpoll Warbler	Setophaga striata	2011	0	0	NA	NA	168	9.42167	12.1013	13.4434	14.7479	0	0	0	0	123	124	118	71
C180	Black-throated Green Warbler	Setophaga virens	2011	0	NA	NA	NA	168	9.42167	12.1013	13.4434	14.7479	0	0	0	0	123	124	118	71
C180	Boreal Chickadee	Poecile hudsonica	2011	NA	NA	NA	0	168	9.42167	12.1013	13.4434	14.7479	0	0	0	0	123	124	118	71
C180	Dark-eyed Junco	Junco hyemalis	2011	0	0	NA	NA	168	9.42167	12.1013	13.4434	14.7479	0	0	0	0	123	124	118	71
C180	Golden-crowned Kinglet	Regulus satrapa	2011	0	NA	NA	NA	168	9.42167	12.1013	13.4434	14.7479	0	0	0	0	123	124	118	71
C180	Magnolia Warbler	Setophaga magnolia	2011	0	NA	NA	NA	168	9.42167	12.1013	13.4434	14.7479	0	0	0	0	123	124	118	71
C180	Nashville Warbler	Oreothlypis ruficapilla	2011	0	NA	NA	NA	168	9.42167	12.1013	13.4434	14.7479	0	0	0	0	123	124	118	71
C180	Yellow-rumped Warbler	Setophaga coronata	2011	NA	0	NA	NA	168	9.42167	12.1013	13.4434	14.7479	0	0	0	0	123	124	118	71
C181	American Robin	Turdus migratorius	2011	NA	NA	NA	0	168	9.42167	12.1013	13.4434	14.7479	0	0	0	0	251	236	253	168
C181	Blackpoll Warbler	Setophaga striata	2011	0	NA	NA	NA	168	9.42167	12.1013	13.4434	14.7479	0	0	0	0	251	236	253	168
C181	Magnolia Warbler	Setophaga magnolia	2011	0	0	NA	NA	168	9.42167	12.1013	13.4434	14.7479	0	0	0	0	251	236	253	168
C181	Ruby-crowned Kinglet	Regulus calendula	2011	NA	0	NA	NA	168	9.42167	12.1013	13.4434	14.7479	0	0	0	0	251	236	253	168
C181	White-throated Sparrow	Zonotrichia albicollis	2011	NA	NA	0	NA	168	9.42167	12.1013	13.4434	14.7479	0	0	0	0	251	236	253	168
C181	Yellow-rumped Warbler	Setophaga coronata	2011	0	NA	NA	NA	168	9.42167	12.1013	13.4434	14.7479	0	0	0	0	251	236	253	168
C183	American Redstart	Setophaga ruticilla	2011	0	NA	NA	NA	178.5	13.7983	14.0104	16.9608	18.3975	13.988	0.595	0	6.997	170	164	154	157
C183	Bay-breasted Warbler	Setophaga castanea	2011	NA	0	NA	NA	178.5	13.7983	14.0104	16.9608	18.3975	13.988	0.595	0	6.997	170	164	154	157
C183	Blackpoll Warbler	Setophaga striata	2011	0	NA	NA	NA	178.5	13.7983	14.0104	16.9608	18.3975	13.988	0.595	0	6.997	170	164	154	157
C183	Black-throated Green Warbler	Setophaga virens	2011	0	NA	NA	NA	178.5	13.7983	14.0104	16.9608	18.3975	13.988	0.595	0	6.997	170	164	154	157
C183	Magnolia Warbler	Setophaga magnolia	2011	0	NA	NA	NA	178.5	13.7983	14.0104	16.9608	18.3975	13.988	0.595	0	6.997	170	164	154	157
C183	Philadelphia Vireo	Vireo philadelphicus	2011	NA	NA	0	NA	178.5	13.7983	14.0104	16.9608	18.3975	13.988	0.595	0	6.997	170	164	154	157
C183	Red-breasted Nuthatch	Sitta canadensis	2011	0	NA	NA	0	178.5	13.7983	14.0104	16.9608	18.3975	13.988	0.595	0	6.997	170	164	154	157
C183	Ruby-crowned Kinglet	Regulus calendula	2011	0	NA	NA	NA	178.5	13.7983	14.0104	16.9608	18.3975	13.988	0.595	0	6.997	170	164	154	157
C183	White-throated Sparrow	Zonotrichia albicollis	2011	NA	NA	NA	0	178.5	13.7983	14.0104	16.9608	18.3975	13.988	0.595	0	6.997	170	164	154	157
C183	Yellow-rumped Warbler	Setophaga coronata	2011	0	NA	NA	0	178.5	13.7983	14.0104	16.9608	18.3975	13.988	0.595	0	6.997	170	164	154	157
C187	Blackpoll Warbler	Setophaga striata	2011	0	0	NA	NA	168	9.42167	12.1013	13.4434	14.7479	0	0	0	0	229	219	228	147
C187	Boreal Chickadee	Poecile hudsonica	2011	NA	NA	0	NA	168	9.42167	12.1013	13.4434	14.7479	0	0	0	0	229	219	228	147
C187	Magnolia Warbler	Setophaga magnolia	2011	NA	0	NA	NA	168	9.42167	12.1013	13.4434	14.7479	0	0	0	0	229	219	228	147
C187	Ruby-crowned Kinglet	Regulus calendula	2011	0	NA	NA	NA	168	9.42167	12.1013	13.4434	14.7479	0	0	0	0	229	219	228	147
C187	Yellow-rumped Warbler	Setophaga coronata	2011	0	0	0	NA	168	9.42167	12.1013	13.4434	14.7479	0	0	0	0	229	219	228	147
C188	Bay-breasted Warbler	Setophaga castanea	2011	NA	NA	NA	0	153.5	10.1192	12.9223	12.886	15.8212	0	0	1.807	8.803	296	276	262	281
C188	Blackpoll Warbler	Setophaga striata	2011	0	NA	NA	0	153.5	10.1192	12.9223	12.886	15.8212	0	0	1.807	8.803	296	276	262	281
C188	Nashville Warbler	Oreothlypis ruficapilla	2011	NA	0	NA	0	153.5	10.1192	12.9223	12.886	15.8212	0	0	1.807	8.803	296	276	262	281
C188	Ruby-crowned Kinglet	Regulus calendula	2011	NA	NA	NA	0	153.5	10.1192	12.9223	12.886	15.8212	0	0	1.807	8.803	296	276	262	281
C188	White-throated Sparrow	Zonotrichia albicollis	2011	0	0	0	0	153.5	10.1192	12.9223	12.886	15.8212	0	0	1.807	8.803	296	276	262	281
C188	Yellow-rumped Warbler	Setophaga coronata	2011	NA	NA	NA	0	153.5	10.1192	12.9223	12.886	15.8212	0	0	1.807	8.803	296	276	262	281
C189	American Redstart	Setophaga ruticilla	2011	0	NA	NA	NA	187.25	12.5323	14.4802	17.3046	17.9867	0	9.001	10.942	1.721	90	90	88	96
C189	Blackpoll Warbler	Setophaga striata	2011	NA	NA	0	NA	187.25	12.5323	14.4802	17.3046	17.9867	0	9.001	10.942	1.721	90	90	88	96
C189	Golden-crowned Kinglet	Regulus satrapa	2011	0	NA	NA	NA	187.25	12.5323	14.4802	17.3046	17.9867	0	9.001	10.942	1.721	90	90	88	96
C189	Least Flycatcher	Empidonax minimus	2011	0	NA	NA	NA	187.25	12.5323	14.4802	17.3046	17.9867	0	9.001	10.942	1.721	90	90	88	96
C189	Nashville Warbler	Oreothlypis ruficapilla	2011	0	NA	NA	NA	187.25	12.5323	14.4802	17.3046	17.9867	0	9.001	10.942	1.721	90	90	88	96
C189	Philadelphia Vireo	Vireo philadelphicus	2011	0	NA	NA	NA	187.25	12.5323	14.4802	17.3046	17.9867	0	9.001	10.942	1.721	90	90	88	96
C189	Red-breasted Nuthatch	Sitta canadensis	2011	0	NA	NA	NA	187.25	12.5323	14.4802	17.3046	17.9867	0	9.001	10.942	1.721	90	90	88	96
C189	Yellow-rumped Warbler	Setophaga coronata	2011	0	NA	0	NA	187.25	12.5323	14.4802	17.3046	17.9867	0	9.001	10.942	1.721	90	90	88	96
C192	American Redstart	Setophaga ruticilla	2011	0	NA	NA	NA	168	9.42167	12.1013	13.4434	14.7479	0	0	0	0	173	170	169	94
C192	Blackpoll Warbler	Setophaga striata	2011	NA	0	NA	NA	168	9.42167	12.1013	13.4434	14.7479	0	0	0	0	173	170	169	94
C192	Least Flycatcher	Empidonax minimus	2011	0	0	0	NA	168	9.42167	12.1013	13.4434	14.7479	0	0	0	0	173	170	169	94
C192	Philadelphia Vireo	Vireo philadelphicus	2011	0	NA	NA	NA	168	9.42167	12.1013	13.4434	14.7479	0	0	0	0	173	170	169	94
C192	White-throated Sparrow	Zonotrichia albicollis	2011	0	NA	NA	NA	168	9.42167	12.1013	13.4434	14.7479	0	0	0	0	173	170	169	94
C192	Yellow-rumped Warbler	Setophaga coronata	2011	0	0	NA	NA	168	9.42167	12.1013	13.4434	14.7479	0	0	0	0	173	170	169	94
C200	American Redstart	Setophaga ruticilla	2011	0	NA	NA	NA	182.5	17.6812	15.4889	14.3558	12.4547	0.202	0	6.773	0.206	48	60	48	46
C200	Bay-breasted Warbler	Setophaga castanea	2011	0	NA	NA	NA	182.5	17.6812	15.4889	14.3558	12.4547	0.202	0	6.773	0.206	48	60	48	46
C200	Black-throated Green Warbler	Setophaga virens	2011	1	NA	NA	NA	182.5	17.6812	15.4889	14.3558	12.4547	0.202	0	6.773	0.206	48	60	48	46
C200	Blue-headed Vireo	Vireo solitarius	2011	0	NA	NA	NA	182.5	17.6812	15.4889	14.3558	12.4547	0.202	0	6.773	0.206	48	60	48	46
C200	Philadelphia Vireo	Vireo philadelphicus	2011	0	NA	NA	NA	182.5	17.6812	15.4889	14.3558	12.4547	0.202	0	6.773	0.206	48	60	48	46
C200	Red-breasted Nuthatch	Sitta canadensis	2011	0	NA	NA	NA	182.5	17.6812	15.4889	14.3558	12.4547	0.202	0	6.773	0.206	48	60	48	46
C200	Yellow-rumped Warbler	Setophaga coronata	2011	0	NA	NA	NA	182.5	17.6812	15.4889	14.3558	12.4547	0.202	0	6.773	0.206	48	60	48	46
C201	Bay-breasted Warbler	Setophaga castanea	2011	0	NA	NA	NA	173	11.48	10.4554	14.0891	15.6945	3.309	0.269	0	0	230	209	198	200
C201	Blue-headed Vireo	Vireo solitarius	2011	0	NA	NA	NA	173	11.48	10.4554	14.0891	15.6945	3.309	0.269	0	0	230	209	198	200
C201	Golden-crowned Kinglet	Regulus satrapa	2011	NA	0	NA	NA	173	11.48	10.4554	14.0891	15.6945	3.309	0.269	0	0	230	209	198	200
C201	Philadelphia Vireo	Vireo philadelphicus	2011	0	NA	NA	NA	173	11.48	10.4554	14.0891	15.6945	3.309	0.269	0	0	230	209	198	200
C201	Ruby-crowned Kinglet	Regulus calendula	2011	NA	0	NA	NA	173	11.48	10.4554	14.0891	15.6945	3.309	0.269	0	0	230	209	198	200
C201	Yellow-rumped Warbler	Setophaga coronata	2011	NA	0	0	NA	173	11.48	10.4554	14.0891	15.6945	3.309	0.269	0	0	230	209	198	200
C203	American Redstart	Setophaga ruticilla	2011	0	NA	NA	NA	149	11.5571	15.5442	7.42967	7.64329	0	5.784	0	0	28	28	15	31
C203	Bay-breasted Warbler	Setophaga castanea	2011	NA	NA	NA	0	149	11.5571	15.5442	7.42967	7.64329	0	5.784	0	0	28	28	15	31
C203	Dark-eyed Junco	Junco hyemalis	2011	0	NA	NA	0	149	11.5571	15.5442	7.42967	7.64329	0	5.784	0	0	28	28	15	31
C203	Nashville Warbler	Oreothlypis ruficapilla	2011	NA	NA	NA	0	149	11.5571	15.5442	7.42967	7.64329	0	5.784	0	0	28	28	15	31
C203	White-throated Sparrow	Zonotrichia albicollis	2011	NA	NA	NA	0	149	11.5571	15.5442	7.42967	7.64329	0	5.784	0	0	28	28	15	31
C203	Yellow-rumped Warbler	Setophaga coronata	2011	0	NA	NA	NA	149	11.5571	15.5442	7.42967	7.64329	0	5.784	0	0	28	28	15	31
C204	Blackpoll Warbler	Setophaga striata	2011	NA	NA	NA	0	153.5	10.1192	12.9223	12.886	15.8212	0	0	1.807	8.803	253	247	225	252
C204	Dark-eyed Junco	Junco hyemalis	2011	NA	0	NA	NA	153.5	10.1192	12.9223	12.886	15.8212	0	0	1.807	8.803	253	247	225	252
C204	Magnolia Warbler	Setophaga magnolia	2011	0	NA	NA	NA	153.5	10.1192	12.9223	12.886	15.8212	0	0	1.807	8.803	253	247	225	252
C204	Ruby-crowned Kinglet	Regulus calendula	2011	NA	NA	NA	0	153.5	10.1192	12.9223	12.886	15.8212	0	0	1.807	8.803	253	247	225	252
C204	White-throated Sparrow	Zonotrichia albicollis	2011	NA	NA	0	NA	153.5	10.1192	12.9223	12.886	15.8212	0	0	1.807	8.803	253	247	225	252
C204	Yellow-rumped Warbler	Setophaga coronata	2011	NA	NA	NA	0	153.5	10.1192	12.9223	12.886	15.8212	0	0	1.807	8.803	253	247	225	252
C205	Blackpoll Warbler	Setophaga striata	2011	0	0	NA	0	178.5	13.7983	14.0104	16.9608	18.3975	13.988	0.595	0	6.997	119	126	110	105
C205	Black-throated Green Warbler	Setophaga virens	2011	0	NA	NA	NA	178.5	13.7983	14.0104	16.9608	18.3975	13.988	0.595	0	6.997	119	126	110	105
C205	Blue-headed Vireo	Vireo solitarius	2011	0	NA	NA	NA	178.5	13.7983	14.0104	16.9608	18.3975	13.988	0.595	0	6.997	119	126	110	105
C205	Golden-crowned Kinglet	Regulus satrapa	2011	NA	0	NA	NA	178.5	13.7983	14.0104	16.9608	18.3975	13.988	0.595	0	6.997	119	126	110	105
C205	Philadelphia Vireo	Vireo philadelphicus	2011	NA	0	NA	NA	178.5	13.7983	14.0104	16.9608	18.3975	13.988	0.595	0	6.997	119	126	110	105
C205	Red-breasted Nuthatch	Sitta canadensis	2011	NA	NA	NA	0	178.5	13.7983	14.0104	16.9608	18.3975	13.988	0.595	0	6.997	119	126	110	105
C205	Yellow-rumped Warbler	Setophaga coronata	2011	0	NA	NA	NA	178.5	13.7983	14.0104	16.9608	18.3975	13.988	0.595	0	6.997	119	126	110	105
C206	Blackpoll Warbler	Setophaga striata	2011	0	NA	NA	NA	178.5	13.7983	14.0104	16.9608	18.3975	13.988	0.595	0	6.997	76	75	64	60
C206	Magnolia Warbler	Setophaga magnolia	2011	0	NA	NA	NA	178.5	13.7983	14.0104	16.9608	18.3975	13.988	0.595	0	6.997	76	75	64	60
C206	Red-breasted Nuthatch	Sitta canadensis	2011	0	NA	NA	NA	178.5	13.7983	14.0104	16.9608	18.3975	13.988	0.595	0	6.997	76	75	64	60
C206	Yellow-rumped Warbler	Setophaga coronata	2011	0	NA	NA	NA	178.5	13.7983	14.0104	16.9608	18.3975	13.988	0.595	0	6.997	76	75	64	60
C209	American Redstart	Setophaga ruticilla	2011	0	NA	NA	NA	173	11.48	10.4554	14.0891	15.6945	3.309	0.269	0	0	213	183	175	178
C209	Blue-headed Vireo	Vireo solitarius	2011	NA	0	NA	NA	173	11.48	10.4554	14.0891	15.6945	3.309	0.269	0	0	213	183	175	178
C209	Magnolia Warbler	Setophaga magnolia	2011	NA	0	NA	NA	173	11.48	10.4554	14.0891	15.6945	3.309	0.269	0	0	213	183	175	178
C209	Red-breasted Nuthatch	Sitta canadensis	2011	NA	NA	NA	0	173	11.48	10.4554	14.0891	15.6945	3.309	0.269	0	0	213	183	175	178
C209	Ruby-crowned Kinglet	Regulus calendula	2011	NA	NA	NA	0	173	11.48	10.4554	14.0891	15.6945	3.309	0.269	0	0	213	183	175	178
C209	White-throated Sparrow	Zonotrichia albicollis	2011	NA	0	NA	NA	173	11.48	10.4554	14.0891	15.6945	3.309	0.269	0	0	213	183	175	178
C209	Yellow-rumped Warbler	Setophaga coronata	2011	NA	0	NA	NA	173	11.48	10.4554	14.0891	15.6945	3.309	0.269	0	0	213	183	175	178
C210	Bay-breasted Warbler	Setophaga castanea	2011	NA	0	NA	NA	149	11.5571	15.5442	7.42967	7.64329	0	5.784	0	0	212	236	166	181
C210	Blackpoll Warbler	Setophaga striata	2011	NA	NA	NA	0	149	11.5571	15.5442	7.42967	7.64329	0	5.784	0	0	212	236	166	181
C210	Black-throated Green Warbler	Setophaga virens	2011	0	NA	NA	NA	149	11.5571	15.5442	7.42967	7.64329	0	5.784	0	0	212	236	166	181
C210	Blue-headed Vireo	Vireo solitarius	2011	0	NA	NA	NA	149	11.5571	15.5442	7.42967	7.64329	0	5.784	0	0	212	236	166	181
C210	Dark-eyed Junco	Junco hyemalis	2011	NA	NA	0	NA	149	11.5571	15.5442	7.42967	7.64329	0	5.784	0	0	212	236	166	181
C210	Philadelphia Vireo	Vireo philadelphicus	2011	NA	NA	0	0	149	11.5571	15.5442	7.42967	7.64329	0	5.784	0	0	212	236	166	181
C210	Ruby-crowned Kinglet	Regulus calendula	2011	0	NA	NA	NA	149	11.5571	15.5442	7.42967	7.64329	0	5.784	0	0	212	236	166	181
C210	Yellow-rumped Warbler	Setophaga coronata	2011	NA	NA	0	NA	149	11.5571	15.5442	7.42967	7.64329	0	5.784	0	0	212	236	166	181
C218	Blackpoll Warbler	Setophaga striata	2011	0	NA	NA	NA	167.5	9.42167	12.1013	12.0175	13.4434	0	0	0	0	72	65	253	70
C218	Black-throated Green Warbler	Setophaga virens	2011	0	0	NA	0	167.5	9.42167	12.1013	12.0175	13.4434	0	0	0	0	72	65	253	70
C218	Boreal Chickadee	Poecile hudsonica	2011	NA	NA	0	NA	167.5	9.42167	12.1013	12.0175	13.4434	0	0	0	0	72	65	253	70
C218	Golden-crowned Kinglet	Regulus satrapa	2011	NA	0	NA	NA	167.5	9.42167	12.1013	12.0175	13.4434	0	0	0	0	72	65	253	70
C218	Magnolia Warbler	Setophaga magnolia	2011	0	NA	NA	NA	167.5	9.42167	12.1013	12.0175	13.4434	0	0	0	0	72	65	253	70
C218	Philadelphia Vireo	Vireo philadelphicus	2011	NA	0	NA	NA	167.5	9.42167	12.1013	12.0175	13.4434	0	0	0	0	72	65	253	70
C218	Red-breasted Nuthatch	Sitta canadensis	2011	NA	NA	0	NA	167.5	9.42167	12.1013	12.0175	13.4434	0	0	0	0	72	65	253	70
C218	Ruby-crowned Kinglet	Regulus calendula	2011	0	NA	NA	NA	167.5	9.42167	12.1013	12.0175	13.4434	0	0	0	0	72	65	253	70
C218	White-throated Sparrow	Zonotrichia albicollis	2011	0	NA	NA	NA	167.5	9.42167	12.1013	12.0175	13.4434	0	0	0	0	72	65	253	70
C218	Yellow-rumped Warbler	Setophaga coronata	2011	0	0	NA	NA	167.5	9.42167	12.1013	12.0175	13.4434	0	0	0	0	72	65	253	70
C220	Bay-breasted Warbler	Setophaga castanea	2011	0	NA	NA	NA	187.25	12.5323	14.4802	17.3046	17.9867	0	9.001	10.942	1.721	165	168	156	162
C220	Blackpoll Warbler	Setophaga striata	2011	NA	0	NA	NA	187.25	12.5323	14.4802	17.3046	17.9867	0	9.001	10.942	1.721	165	168	156	162
C220	Blue-headed Vireo	Vireo solitarius	2011	NA	NA	0	NA	187.25	12.5323	14.4802	17.3046	17.9867	0	9.001	10.942	1.721	165	168	156	162
C220	Magnolia Warbler	Setophaga magnolia	2011	0	NA	NA	NA	187.25	12.5323	14.4802	17.3046	17.9867	0	9.001	10.942	1.721	165	168	156	162
C220	Ruby-crowned Kinglet	Regulus calendula	2011	0	NA	NA	NA	187.25	12.5323	14.4802	17.3046	17.9867	0	9.001	10.942	1.721	165	168	156	162
C221	American Redstart	Setophaga ruticilla	2011	0	0	NA	NA	167.5	9.42167	12.1013	12.0175	13.4434	0	0	0	0	148	146	306	142
C221	Blackpoll Warbler	Setophaga striata	2011	NA	0	NA	0	167.5	9.42167	12.1013	12.0175	13.4434	0	0	0	0	148	146	306	142
C221	Magnolia Warbler	Setophaga magnolia	2011	0	NA	NA	NA	167.5	9.42167	12.1013	12.0175	13.4434	0	0	0	0	148	146	306	142
C221	Ruby-crowned Kinglet	Regulus calendula	2011	0	NA	NA	NA	167.5	9.42167	12.1013	12.0175	13.4434	0	0	0	0	148	146	306	142
C221	White-throated Sparrow	Zonotrichia albicollis	2011	0	NA	NA	NA	167.5	9.42167	12.1013	12.0175	13.4434	0	0	0	0	148	146	306	142
C221	Yellow-rumped Warbler	Setophaga coronata	2011	NA	0	NA	NA	167.5	9.42167	12.1013	12.0175	13.4434	0	0	0	0	148	146	306	142
C223	Black-throated Green Warbler	Setophaga virens	2011	NA	0	NA	NA	149	11.5571	15.5442	7.42967	7.64329	0	5.784	0	0	238	267	191	207
C223	Dark-eyed Junco	Junco hyemalis	2011	NA	NA	0	NA	149	11.5571	15.5442	7.42967	7.64329	0	5.784	0	0	238	267	191	207
C223	Magnolia Warbler	Setophaga magnolia	2011	0	NA	NA	0	149	11.5571	15.5442	7.42967	7.64329	0	5.784	0	0	238	267	191	207
C223	Yellow-rumped Warbler	Setophaga coronata	2011	NA	NA	0	0	149	11.5571	15.5442	7.42967	7.64329	0	5.784	0	0	238	267	191	207
C231	Bay-breasted Warbler	Setophaga castanea	2011	0	NA	NA	NA	163.5	15.4852	14.8795	15.1288	14.5775	0	0.902	9.335	8.654	169	136	140	137
C231	Black-throated Green Warbler	Setophaga virens	2011	0	NA	NA	NA	163.5	15.4852	14.8795	15.1288	14.5775	0	0.902	9.335	8.654	169	136	140	137
C231	Least Flycatcher	Empidonax minimus	2011	NA	0	NA	NA	163.5	15.4852	14.8795	15.1288	14.5775	0	0.902	9.335	8.654	169	136	140	137
C231	Magnolia Warbler	Setophaga magnolia	2011	0	NA	NA	NA	163.5	15.4852	14.8795	15.1288	14.5775	0	0.902	9.335	8.654	169	136	140	137
C231	Nashville Warbler	Oreothlypis ruficapilla	2011	NA	NA	NA	0	163.5	15.4852	14.8795	15.1288	14.5775	0	0.902	9.335	8.654	169	136	140	137
C231	Philadelphia Vireo	Vireo philadelphicus	2011	0	NA	NA	NA	163.5	15.4852	14.8795	15.1288	14.5775	0	0.902	9.335	8.654	169	136	140	137
C231	Red-breasted Nuthatch	Sitta canadensis	2011	NA	0	NA	NA	163.5	15.4852	14.8795	15.1288	14.5775	0	0.902	9.335	8.654	169	136	140	137
C234	American Redstart	Setophaga ruticilla	2011	NA	0	NA	NA	187.25	12.5323	14.4802	17.3046	17.9867	0	9.001	10.942	1.721	189	194	178	184
C234	Bay-breasted Warbler	Setophaga castanea	2011	0	NA	NA	NA	187.25	12.5323	14.4802	17.3046	17.9867	0	9.001	10.942	1.721	189	194	178	184
C234	Black-throated Green Warbler	Setophaga virens	2011	0	NA	NA	NA	187.25	12.5323	14.4802	17.3046	17.9867	0	9.001	10.942	1.721	189	194	178	184
C234	Blue-headed Vireo	Vireo solitarius	2011	0	NA	NA	NA	187.25	12.5323	14.4802	17.3046	17.9867	0	9.001	10.942	1.721	189	194	178	184
C234	Dark-eyed Junco	Junco hyemalis	2011	NA	0	NA	0	187.25	12.5323	14.4802	17.3046	17.9867	0	9.001	10.942	1.721	189	194	178	184
C234	Golden-crowned Kinglet	Regulus satrapa	2011	NA	0	NA	NA	187.25	12.5323	14.4802	17.3046	17.9867	0	9.001	10.942	1.721	189	194	178	184
C234	Magnolia Warbler	Setophaga magnolia	2011	NA	1	NA	NA	187.25	12.5323	14.4802	17.3046	17.9867	0	9.001	10.942	1.721	189	194	178	184
C234	Philadelphia Vireo	Vireo philadelphicus	2011	0	NA	NA	NA	187.25	12.5323	14.4802	17.3046	17.9867	0	9.001	10.942	1.721	189	194	178	184
C234	Ruby-crowned Kinglet	Regulus calendula	2011	0	NA	NA	NA	187.25	12.5323	14.4802	17.3046	17.9867	0	9.001	10.942	1.721	189	194	178	184
C234	Yellow-rumped Warbler	Setophaga coronata	2011	0	NA	NA	NA	187.25	12.5323	14.4802	17.3046	17.9867	0	9.001	10.942	1.721	189	194	178	184
C235	Magnolia Warbler	Setophaga magnolia	2011	0	NA	NA	NA	158	15.6675	11.784	10.9606	12.182	0	0	0	0	183	150	244	209
C235	Ruby-crowned Kinglet	Regulus calendula	2011	NA	0	NA	NA	158	15.6675	11.784	10.9606	12.182	0	0	0	0	183	150	244	209
C235	White-throated Sparrow	Zonotrichia albicollis	2011	0	NA	NA	0	158	15.6675	11.784	10.9606	12.182	0	0	0	0	183	150	244	209
C236	Bay-breasted Warbler	Setophaga castanea	2011	NA	NA	0	0	153.5	10.1192	12.9223	12.886	15.8212	0	0	1.807	8.803	142	143	133	149
C236	Blackpoll Warbler	Setophaga striata	2011	NA	NA	0	0	153.5	10.1192	12.9223	12.886	15.8212	0	0	1.807	8.803	142	143	133	149
C236	Black-throated Green Warbler	Setophaga virens	2011	NA	NA	NA	0	153.5	10.1192	12.9223	12.886	15.8212	0	0	1.807	8.803	142	143	133	149
C236	Boreal Chickadee	Poecile hudsonica	2011	NA	0	0	NA	153.5	10.1192	12.9223	12.886	15.8212	0	0	1.807	8.803	142	143	133	149
C236	Philadelphia Vireo	Vireo philadelphicus	2011	NA	0	NA	0	153.5	10.1192	12.9223	12.886	15.8212	0	0	1.807	8.803	142	143	133	149
C236	Red-breasted Nuthatch	Sitta canadensis	2011	NA	NA	NA	0	153.5	10.1192	12.9223	12.886	15.8212	0	0	1.807	8.803	142	143	133	149
C236	White-throated Sparrow	Zonotrichia albicollis	2011	NA	NA	0	NA	153.5	10.1192	12.9223	12.886	15.8212	0	0	1.807	8.803	142	143	133	149
C236	Yellow-rumped Warbler	Setophaga coronata	2011	NA	0	0	0	153.5	10.1192	12.9223	12.886	15.8212	0	0	1.807	8.803	142	143	133	149
C239	Blue-headed Vireo	Vireo solitarius	2011	0	NA	NA	NA	182.5	17.6812	15.4889	14.3558	12.4547	0.202	0	6.773	0.206	97	106	91	89
C239	Philadelphia Vireo	Vireo philadelphicus	2011	0	NA	0	NA	182.5	17.6812	15.4889	14.3558	12.4547	0.202	0	6.773	0.206	97	106	91	89
[truncated: 333 more rows]
